# Supplementary material for: Experimental evidence and isotopomer analysis of mixotrophic glucose metabolism in the marine diatom Phaeodactylum tricornutum
Source: Microb Cell Fact. 2013 Nov 14;12:109. doi: 10.1186/1475-2859-12-109 (PMC3842785; doi:10.1186/1475-2859-12-109)
Supplement: Additional file 4 — Supplementary data tables S1 to S15. Tables S1 to S4. MIDs measured in 100% U-13C glucose ILE (S1), 50% U-13C glucose ILE (S2), 100% 1-13C glucose ILE (S3) and 100% 2-13C glycerol ILE (S4). We obtained MIDs from GC-MS analysis samples prepared from cell pellet hydrolysates, after correcting for natural abundances of elements other than metabolic carbon (see Materials and methods). A few amino acids could not be detected in certain spectra or produced obviously erroneous MIDs due to their low abundance; the corresponding MIDs are marked as not determined (nd). Table S5 to S13. Stoichiometries and carbon atom rearrangements for Metabolic Models I-IX used for flux evaluation from the 100% 1-13C glucose ILE data. The columns titled 'DiatomCyc’ and 'KEGG’ refer to the two annotated genome databases for Pt [9]. The color-coded circles indicate whether genes coding for the proteins catalyzing the reaction(s) listed in the row are identified in the database. Some reactions in the models condense multiple metabolic reactions into a single step; therefore green circles indicate that all reactions have corresponding genes, yellow circles indicate that some reactions have corresponding genes, and red circles indicate that none of the reactions have corresponding genes. Table S14. Primers used for qRT-PCR. Table S15. Biomass efflux values for Metabolic Models I-IX. The lower bounds (LB) and upper bounds (UB) deviate 50% from the calculated value. [file 1475-2859-12-109-S4.xlsx]

## Sheet: S1
Supplementary Table S1. Mass isotopomers from 100% U-13C Glc ILE.
AA	Fragment	m/z	Mass (n in m+n)	Biological Replicates			Consider Replicate			Overall
				Rep 1	Rep 2	Rep 3	1	2	3	Avg	SD
Ala	[23]	232	0	0.0449306	0.0530255	0.0461186		Y	Y	0.049572	0.00488395
Ala	[23]	232	1	-0.0301978	0.0118679	0.0298802		Y	Y	0.0208741	0.0127366
Ala	[23]	232	2	0.985267	0.935107	0.924001		Y	Y	0.929554	0.00785267
Ala	[123]	260	0	0.0320654	0.0393435	0.0345071	Y	Y	Y	0.0353053	0.00370412
Ala	[123]	260	1	0.0401242	0.0527306	0.0494303	Y	Y	Y	0.0474284	0.00653729
Ala	[123]	260	2	0.0666959	0.0740107	0.0756977	Y	Y	Y	0.0721348	0.00478516
Ala	[123]	260	3	0.861115	0.833915	0.840365	Y	Y	Y	0.845132	0.0142124
Arg	[2345]	340	0	0.0630065	0.0688005	0.0629937	Y	Y	Y	0.0649336	0.00334887
Arg	[2345]	340	1	0.0381921	0.0415731	0.0387066	Y	Y	Y	0.0394906	0.00182175
Arg	[2345]	340	2	0.0220348	0.0297617	0.0309342	Y	Y	Y	0.0275769	0.00483529
Arg	[2345]	340	3	0.0531481	0.0836247	0.0928942	Y	Y	Y	0.0765557	0.0207946
Arg	[2345]	340	4	0.823619	0.77624	0.774471	Y	Y	Y	0.791443	0.0278786
Arg	[12345]	442	0	0.0335013	0.0397455	0.0343789	Y	Y	Y	0.0358752	0.00338039
Arg	[12345]	442	1	0.0185767	0.0218976	0.0194335	Y	Y	Y	0.0199693	0.00172403
Arg	[12345]	442	2	0.097433	0.094426	0.100547	Y	Y	Y	0.0974688	0.00306083
Arg	[12345]	442	3	0.0641672	0.0662364	0.0675304	Y	Y	Y	0.065978	0.00169643
Arg	[12345]	442	4	0.23721	0.243703	0.244883	Y	Y	Y	0.241932	0.00413164
Arg	[12345]	442	5	0.549112	0.533992	0.533227	Y	Y	Y	0.538777	0.0089585
Asp	[12]	302	0	0.0445811	0.0492089	0.0414833	Y	Y	Y	0.0450911	0.00388797
Asp	[12]	302	1	0.0755233	0.106669	0.115049	Y	Y	Y	0.0990805	0.0208269
Asp	[12]	302	2	0.879896	0.844122	0.843468	Y	Y	Y	0.855828	0.0208454
Asp	[234]	316	0	0.0342861	0.0417802	0.0370991	Y	Y	Y	0.0377218	0.00378564
Asp	[234]	316	1	0.0397052	0.051266	0.0456164	Y	Y	Y	0.0455292	0.00578085
Asp	[234]	316	2	0.262588	0.280523	0.271161	Y	Y	Y	0.271424	0.00897058
Asp	[234]	316	3	0.663421	0.62643	0.646123	Y	Y	Y	0.645325	0.018508
Asp	[234]	390	0	0.0308438	0.04112	0.0372942	Y	Y	Y	0.0364193	0.00519368
Asp	[234]	390	1	0.0286724	0.0465344	0.0429905	Y	Y	Y	0.0393991	0.00945709
Asp	[234]	390	2	0.270178	0.278907	0.274593	Y	Y	Y	0.27456	0.0043644
Asp	[234]	390	3	0.670306	0.633439	0.645122	Y	Y	Y	0.649622	0.0188409
Asp	[1234]	418	0	0.0283396	0.033373	0.0301461	Y	Y	Y	0.0306196	0.00254988
Asp	[1234]	418	1	0.0228866	0.0303522	0.0272219	Y	Y	Y	0.0268202	0.00374899
Asp	[1234]	418	2	0.0460561	0.0545958	0.051878	Y	Y	Y	0.0508433	0.00436286
Asp	[1234]	418	3	0.275044	0.285047	0.283277	Y	Y	Y	0.281123	0.00533853
Asp	[1234]	418	4	0.627674	0.596632	0.607477	Y	Y	Y	0.610594	0.0157542
Glu	[2345]	272	0	0.0178459	0.0213776	0.0185968	Y	Y	Y	0.0192734	0.00186057
Glu	[2345]	272	1	0.014308	0.0206231	0.0180311	Y	Y	Y	0.0176541	0.00317437
Glu	[2345]	272	2	0.024289	0.0345104	0.0367421	Y	Y	Y	0.0318472	0.00663998
Glu	[2345]	272	3	0.0964398	0.112668	0.0958429	Y	Y	Y	0.10165	0.00954659
Glu	[2345]	272	4	0.847117	0.81082	0.830787	Y	Y	Y	0.829575	0.0181788
Glu	[2345]	330	0	0.0202157	0.0227047	0.0212157	Y	Y	Y	0.0213787	0.00125247
Glu	[2345]	330	1	0.0151474	0.0217493	0.0190812	Y	Y	Y	0.0186593	0.00332113
Glu	[2345]	330	2	0.0251675	0.0393603	0.0332399	Y	Y	Y	0.0325892	0.00711873
Glu	[2345]	330	3	0.0679653	0.0919548	0.0902704	Y	Y	Y	0.0833969	0.0133906
Glu	[2345]	330	4	0.871504	0.824231	0.836193	Y	Y	Y	0.843976	0.0245789
Glu	[12345]	432	0	0.0168023	0.0195747	0.0170192	Y	Y	Y	0.0177987	0.00154184
Glu	[12345]	432	1	0.010948	0.0151507	0.0128753	Y	Y	Y	0.0129913	0.00210376
Glu	[12345]	432	2	0.024342	0.0317571	0.0280005	Y	Y	Y	0.0280332	0.00370762
Glu	[12345]	432	3	0.0458972	0.0491418	0.0468593	Y	Y	Y	0.0472994	0.00166649
Glu	[12345]	432	4	0.264111	0.271035	0.272962	Y	Y	Y	0.26937	0.00465454
Glu	[12345]	432	5	0.637899	0.613341	0.622284	Y	Y	Y	0.624508	0.0124295
Gly	[2]	218	0	0.103577	0.117835	0.113198	Y	Y	Y	0.111537	0.00727263
Gly	[2]	218	1	0.896423	0.882165	0.886802	Y	Y	Y	0.888463	0.00727263
Gly	[12]	246	0	0.0477614	0.0541998	0.0490723	Y	Y	Y	0.0503445	0.00340251
Gly	[12]	246	1	0.0734279	0.0675638	0.0748316	Y	Y	Y	0.0719411	0.0038553
Gly	[12]	246	2	0.878811	0.878236	0.876096	Y	Y	Y	0.877714	0.0014306
His	[2345]	196	0	0.0345818	0.0402124	0.0400099	Y	Y	Y	0.038268	0.00319395
His	[2345]	196	1	0.0311594	0.0339849	0.0302797	Y	Y	Y	0.031808	0.00193585
His	[2345]	196	2	0.0262035	0.0569033	0.0650749	Y	Y	Y	0.0493939	0.0204949
His	[2345]	196	3	0.0526291	0.119303	0.00706712	Y	Y	Y	0.0596665	0.056448
His	[2345]	196	4	0.855426	0.749596	0.857568	Y	Y	Y	0.820864	0.0617287
His	[23456]	338	0	0.0348502	0.0408884	0.0399772	Y	Y	Y	0.0385719	0.00325514
His	[23456]	338	1	0.0207575	0.0242954	0.0232578	Y	Y	Y	0.0227702	0.00181863
His	[23456]	338	2	0.0301152	0.0387383	0.0367978	Y	Y	Y	0.0352171	0.00452362
His	[23456]	338	3	0.019246	0.0500698	0.0403848	Y	Y	Y	0.0365669	0.0157626
His	[23456]	338	4	0.0943267	0.0671204	0.0582427	Y	Y	Y	0.0732299	0.0188018
His	[23456]	338	5	0.800704	0.778888	0.80134	Y	Y	Y	0.793644	0.0127832
His	[123456]	440	0	0.0321094	0.0373248	0.037424	Y	Y	Y	0.0356194	0.00304016
His	[123456]	440	1	0.0125353	0.0147407	0.0143672	Y	Y	Y	0.0138811	0.00118035
His	[123456]	440	2	0.0224402	0.0239517	0.0224589	Y	Y	Y	0.0229503	0.000867312
His	[123456]	440	3	0.0357834	0.0379947	0.0372923	Y	Y	Y	0.0370234	0.00112989
His	[123456]	440	4	0.0403196	0.029455	0.0415628	Y	Y	Y	0.0371125	0.00666064
His	[123456]	440	5	0.0893978	0.0945805	0.0915738	Y	Y	Y	0.0918507	0.00260243
His	[123456]	440	6	0.767414	0.761953	0.755321	Y	Y	Y	0.761563	0.0060561
Ile	[23456]	200	0	0.0307903	0.0350826	0.0323063	Y	Y	Y	0.0327264	0.00217678
Ile	[23456]	200	1	0.0156175	0.0212468	0.0192274	Y	Y	Y	0.0186973	0.00285183
Ile	[23456]	200	2	0.0313165	0.0385414	0.0364676	Y	Y	Y	0.0354418	0.00372007
Ile	[23456]	200	3	0.0470589	0.0566258	0.0542431	Y	Y	Y	0.0526426	0.00498023
Ile	[23456]	200	4	0.257793	0.275759	0.27184	Y	Y	Y	0.268464	0.00944706
Ile	[23456]	200	5	0.617424	0.572745	0.585915	Y	Y	Y	0.592028	0.0229585
Ile	[23456]	274	0	0.0309106	0.0345309	0.0316761	Y	Y	Y	0.0323725	0.00190799
Ile	[23456]	274	1	0.0154571	0.0205013	0.0184527	Y	Y	Y	0.018137	0.00253687
Ile	[23456]	274	2	0.0300276	0.0361137	0.0307548	Y	Y	Y	0.0322987	0.00332383
Ile	[23456]	274	3	0.0413469	0.0500004	0.044833	Y	Y	Y	0.0453934	0.00435389
Ile	[23456]	274	4	0.255536	0.274718	0.274407	Y	Y	Y	0.26822	0.0109863
Ile	[23456]	274	5	0.626722	0.584136	0.599876	Y	Y	Y	0.603578	0.0215331
Leu	[23456]	200	0	0.022582	0.0259638	0.0235576	Y	Y	Y	0.0240345	0.00174055
Leu	[23456]	200	1	0.0127947	0.0183673	0.0154436	Y	Y	Y	0.0155352	0.0027874
Leu	[23456]	200	2	0.0232881	0.0328535	0.0296891	Y	Y	Y	0.0286102	0.0048731
Leu	[23456]	200	3	0.0431202	0.0547212	0.050844	Y	Y	Y	0.0495618	0.00590584
Leu	[23456]	200	4	0.0815382	0.082569	0.0829431	Y	Y	Y	0.0823501	0.000727585
Leu	[23456]	200	5	0.816677	0.785525	0.797522	Y	Y	Y	0.799908	0.0157121
Leu	[23456]	274	0	0.0219327	0.0251583	0.0225126	Y	Y	Y	0.0232012	0.0017195
Leu	[23456]	274	1	0.0126197	0.017274	0.0148074	Y	Y	Y	0.0149004	0.00232851
Leu	[23456]	274	2	0.0227999	0.031719	0.0279659	Y	Y	Y	0.0274949	0.00447816
Leu	[23456]	274	3	0.0401676	0.0496633	0.0459126	Y	Y	Y	0.0452478	0.00478261
Leu	[23456]	274	4	0.0827135	0.0859517	0.0809722	Y	Y	Y	0.0832125	0.00252693
Leu	[23456]	274	5	0.819767	0.790234	0.807829	Y	Y	Y	0.805943	0.0148564
Lys	[23456]	329	0	0.0524134	0.058927	0.0549474	Y	Y	Y	0.0554293	0.00328342
Lys	[23456]	329	1	0.0365342	0.037381	0.0345896	Y	Y	Y	0.0361683	0.00143124
Lys	[23456]	329	2	0.0273011	0.0307641	0.0347869	Y	Y	Y	0.0309507	0.00374636
Lys	[23456]	329	3	0.0144699	0.021929	0.0197716	Y	Y	Y	0.0187235	0.0038384
Lys	[23456]	329	4	0.292299	0.309475	0.298299	Y	Y	Y	0.300024	0.00871712
Lys	[23456]	329	5	0.576982	0.541524	0.557606	Y	Y	Y	0.558704	0.0177547
Lys	[123456]	431	0	0.0492457	0.0516226	0.049414	Y	Y	Y	0.0500941	0.00132641
Lys	[123456]	431	1	0.016253	0.0191641	0.0177589	Y	Y	Y	0.0177253	0.00145586
Lys	[123456]	431	2	0.0244107	0.0242428	0.0225034	Y	Y	Y	0.023719	0.00105605
Lys	[123456]	431	3	0.0340727	0.0437395	0.0402467	Y	Y	Y	0.039353	0.004895
Lys	[123456]	431	4	0.0484727	0.0597747	0.0600969	Y	Y	Y	0.0561148	0.00662017
Lys	[123456]	431	5	0.274167	0.280324	0.284384	Y	Y	Y	0.279625	0.00514447
Lys	[123456]	431	6	0.553378	0.521132	0.525596	Y	Y	Y	0.533369	0.0174718
Lys	[123456]	488	0	0.0477777	0.0545529	0.0500955	Y	Y	Y	0.0508087	0.00344341
Lys	[123456]	488	1	0.0174133	0.0195952	0.0173578	Y	Y	Y	0.0181221	0.00127603
Lys	[123456]	488	2	0.0248438	0.0276639	0.0232948	Y	Y	Y	0.0252675	0.00221518
Lys	[123456]	488	3	0.0310927	0.0373274	0.035216	Y	Y	Y	0.0345454	0.00317101
Lys	[123456]	488	4	0.0455643	0.0664771	0.0567987	Y	Y	Y	0.05628	0.010466
Lys	[123456]	488	5	0.275217	0.298933	0.287519	Y	Y	Y	0.287223	0.0118609
Lys	[123456]	488	6	0.558091	0.49545	0.529718	Y	Y	Y	0.527753	0.0313666
Met	[2345]	218	0	0.0343956	0.0278852	0.0331578		Y	Y	0.0305215	0.00372832
Met	[2345]	218	1	0.0313985	0.0401365	0.0237814		Y	Y	0.031959	0.0115648
Met	[2345]	218	2	-0.0637558	0.0472418	0.0428539		Y	Y	0.0450478	0.00310274
Met	[2345]	218	3	0.229452	0.135318	0.179781		Y	Y	0.157549	0.0314399
Met	[2345]	218	4	0.768509	0.749419	0.720426		Y	Y	0.734922	0.0205006
Met	[2345]	292	0	0.0255698	0.0213223	0.018332		Y	Y	0.0198272	0.00211445
Met	[2345]	292	1	0.00118776	0.0376051	0.0334676		Y	Y	0.0355363	0.00292569
Met	[2345]	292	2	-0.0254947	0.0431427	0.0455984		Y	Y	0.0443706	0.00173641
Met	[2345]	292	3	0.308122	0.277557	0.264095		Y	Y	0.270826	0.00951908
Met	[2345]	292	4	0.690615	0.620372	0.638507		Y	Y	0.629439	0.0128228
Met	[12345]	320	0	0.027411	0.0234022	0.024558	Y	Y	Y	0.0251237	0.00206344
Met	[12345]	320	1	0.0300953	0.0373008	0.0217002	Y	Y	Y	0.0296988	0.00780787
Met	[12345]	320	2	0.0346687	0.0428551	0.0522214	Y	Y	Y	0.0432484	0.00878298
Met	[12345]	320	3	0.0238996	0.042183	0.0550331	Y	Y	Y	0.0403719	0.0156455
Met	[12345]	320	4	0.184641	0.188057	0.169347	Y	Y	Y	0.180682	0.00996394
Met	[12345]	320	5	0.699284	0.666202	0.677141	Y	Y	Y	0.680876	0.0168544
Phe	[23455667]	234	0	0.0271627	0.0300772	0.0293484	Y	Y	Y	0.0288627	0.00151672
Phe	[23455667]	234	1	0.00765618	0.00933263	0.0086006	Y	Y	Y	0.0085298	0.000840464
Phe	[23455667]	234	2	0.00840127	0.00944168	0.00800533	Y	Y	Y	0.00861609	0.000741879
Phe	[23455667]	234	3	0.0153108	0.0176184	0.0163681	Y	Y	Y	0.0164324	0.0011551
Phe	[23455667]	234	4	0.0276884	0.032739	0.0320079	Y	Y	Y	0.0308118	0.00272948
Phe	[23455667]	234	5	0.0351662	0.0397289	0.0375963	Y	Y	Y	0.0374972	0.00228297
Phe	[23455667]	234	6	0.0391206	0.0308564	0.0146296	Y	Y	Y	0.0282022	0.0124593
Phe	[23455667]	234	7	0.08281	0.0820497	0.0901952	Y	Y	Y	0.0850183	0.00449941
Phe	[23455667]	234	8	0.756684	0.748156	0.763249	Y	Y	Y	0.756029	0.00756743
Phe	[12]	302	0	0.0551321	0.0679003	0.0641525	Y	Y	Y	0.062395	0.00656303
Phe	[12]	302	1	0.133038	0.109357	0.114001	Y	Y	Y	0.118799	0.0125483
Phe	[12]	302	2	0.81183	0.822742	0.821847	Y	Y	Y	0.818806	0.00605838
Phe	[123455667]	336	0	0.0282171	0.0302286	0.0287541	Y	Y	Y	0.0290666	0.00104151
Phe	[123455667]	336	1	0.00785954	0.00905554	0.00831562	Y	Y	Y	0.00841024	0.000603587
Phe	[123455667]	336	2	0.00641994	0.00930014	0.00844579	Y	Y	Y	0.00805529	0.00147928
Phe	[123455667]	336	3	0.011413	0.0134396	0.0123378	Y	Y	Y	0.0123968	0.00101459
Phe	[123455667]	336	4	0.0201026	0.0240961	0.0220841	Y	Y	Y	0.0220943	0.00199673
Phe	[123455667]	336	5	0.0291933	0.0334276	0.0327415	Y	Y	Y	0.0317875	0.00227266
Phe	[123455667]	336	6	0.0340038	0.0395421	0.0388852	Y	Y	Y	0.0374771	0.00302581
Phe	[123455667]	336	7	0.0198778	0.0343307	0.0336467	Y	Y	Y	0.029285	0.00815409
Phe	[123455667]	336	8	0.0858771	0.0826875	0.0790579	Y	Y	Y	0.0825408	0.00341195
Phe	[123455667]	336	9	0.757036	0.723892	0.735731	Y	Y	Y	0.738886	0.0167956
Pro	[2345]	184	0	0.0426604	0.047625	0.044158	Y	Y	Y	0.0448145	0.00254656
Pro	[2345]	184	1	0.0245107	0.0307358	0.0278112	Y	Y	Y	0.0276859	0.00311444
Pro	[2345]	184	2	0.0452988	0.0547943	0.0505528	Y	Y	Y	0.0502153	0.00475674
Pro	[2345]	184	3	0.0972036	0.107943	0.0997747	Y	Y	Y	0.10164	0.00560725
Pro	[2345]	184	4	0.790326	0.758902	0.777703	Y	Y	Y	0.775644	0.0158129
Pro	[2345]	258	0	0.0422039	0.0470328	0.042847	Y	Y	Y	0.0440279	0.00262209
Pro	[2345]	258	1	0.025194	0.0315302	0.0281204	Y	Y	Y	0.0282815	0.00317117
Pro	[2345]	258	2	0.049474	0.0577306	0.0540913	Y	Y	Y	0.0537653	0.00413797
Pro	[2345]	258	3	0.0908539	0.1059	0.100965	Y	Y	Y	0.0992396	0.00766986
Pro	[2345]	258	4	0.792274	0.757807	0.773976	Y	Y	Y	0.774686	0.0172447
Ser	[23]	288	0	0.0386261	0.0418742	0.0410014	Y	Y	Y	0.0405005	0.00168097
Ser	[23]	288	1	0.0929337	0.109615	0.11281	Y	Y	Y	0.105119	0.0106733
Ser	[23]	288	2	0.86844	0.848511	0.846189	Y	Y	Y	0.85438	0.0122317
Ser	[12]	302	0	0.040779	0.0494698	0.0455848				nd	nd
Ser	[12]	302	1	0.180359	0.19035	0.184177				nd	nd
Ser	[12]	302	2	0.778862	0.760181	0.770238				nd	nd
Ser	[23]	362	0	0.0392975	0.0452069	0.0435484	Y	Y	Y	0.0426843	0.00304804
Ser	[23]	362	1	0.100254	0.10209	0.0970531	Y	Y	Y	0.0997989	0.00254905
Ser	[23]	362	2	0.860449	0.852703	0.859398	Y	Y	Y	0.857517	0.00420172
Ser	[123]	390	0	0.0296176	0.032334	0.0309825	Y	Y	Y	0.030978	0.00135818
Ser	[123]	390	1	0.0477682	0.0561349	0.0551088	Y	Y	Y	0.053004	0.00456322
Ser	[123]	390	2	0.0890571	0.098811	0.102167	Y	Y	Y	0.0966784	0.00681016
Ser	[123]	390	3	0.833557	0.81272	0.811742	Y	Y	Y	0.81934	0.0123223
Thr	[234]	376	0	0.0427517	0.0473461	0.0429322	Y	Y	Y	0.0443433	0.00260202
Thr	[234]	376	1	0.0419715	0.0495096	0.042651	Y	Y	Y	0.0447107	0.00416981
Thr	[234]	376	2	0.276195	0.292733	0.291179	Y	Y	Y	0.286702	0.00913272
Thr	[234]	376	3	0.639082	0.610411	0.623238	Y	Y	Y	0.624244	0.0143617
Thr	[1234]	404	0	0.037863	0.0415325	0.0382622	Y	Y	Y	0.0392192	0.0020133
Thr	[1234]	404	1	0.0245088	0.0309101	0.0275029	Y	Y	Y	0.0276406	0.00320286
Thr	[1234]	404	2	0.0487556	0.0583551	0.0517339	Y	Y	Y	0.0529482	0.00491364
Thr	[1234]	404	3	0.271013	0.289218	0.285999	Y	Y	Y	0.282077	0.00971533
Thr	[1234]	404	4	0.617859	0.579984	0.596502	Y	Y	Y	0.598115	0.018989
Tyr	[12]	302	0	0.0524138	0.0549359	0.0528729	Y	Y	Y	0.0534075	0.00134335
Tyr	[12]	302	1	0.104586	0.21316	0.218567	Y	Y	Y	0.178771	0.0643032
Tyr	[12]	302	2	0.843	0.731904	0.72856	Y	Y	Y	0.767821	0.0651284
Tyr	[23455667]	364	0	0.0223239	0.021755	0.0213264				nd	nd
Tyr	[23455667]	364	1	0.00931107	0.00852481	0.00826876				nd	nd
Tyr	[23455667]	364	2	-0.00451126	-0.00181901	-0.00139587				nd	nd
Tyr	[23455667]	364	3	0.0176147	0.0288735	0.0255717				nd	nd
Tyr	[23455667]	364	4	0.0754581	0.0822879	0.0732619				nd	nd
Tyr	[23455667]	364	5	0.0256748	0.019721	0.0215165				nd	nd
Tyr	[23455667]	364	6	-0.168624	-0.161628	-0.143686				nd	nd
Tyr	[23455667]	364	7	0.0838045	0.10411	0.10216				nd	nd
Tyr	[23455667]	364	8	0.938948	0.898175	0.892976				nd	nd
Tyr	[23455667]	438	0	0.017322	0.0166685	0.0169517	Y	Y	Y	0.0169807	0.000327714
Tyr	[23455667]	438	1	0.007088	0.0086883	0.00624602	Y	Y	Y	0.00734077	0.0012406
Tyr	[23455667]	438	2	0.00932929	0.0140883	0.0122838	Y	Y	Y	0.0119005	0.00240253
Tyr	[23455667]	438	3	0.0183819	0.0232187	0.0214834	Y	Y	Y	0.021028	0.00245033
Tyr	[23455667]	438	4	0.0306328	0.0351463	0.0343444	Y	Y	Y	0.0333745	0.00240798
Tyr	[23455667]	438	5	0.0328658	0.0342188	0.0336772	Y	Y	Y	0.0335873	0.000680942
Tyr	[23455667]	438	6	0.0239571	0.0227003	0.00882627	Y	Y	Y	0.0184945	0.00839651
Tyr	[23455667]	438	7	0.0679567	0.0666058	0.0745175	Y	Y	Y	0.0696933	0.00423214
Tyr	[23455667]	438	8	0.792466	0.778665	0.79167	Y	Y	Y	0.7876	0.00774839
Tyr	[123455667]	466	0	0.0164722	0.0163083	0.0164231	Y	Y	Y	0.0164012	8.40976e-05
Tyr	[123455667]	466	1	0.00620626	0.00751605	0.0063617	Y	Y	Y	0.00669467	0.00071557
Tyr	[123455667]	466	2	0.0072867	0.0105999	0.00929902	Y	Y	Y	0.00906188	0.00166929
Tyr	[123455667]	466	3	0.0136476	0.019179	0.0166774	Y	Y	Y	0.0165013	0.00276992
Tyr	[123455667]	466	4	0.0231795	0.0280743	0.0259286	Y	Y	Y	0.0257275	0.00245358
Tyr	[123455667]	466	5	0.0289724	0.0310066	0.0312824	Y	Y	Y	0.0304205	0.00126161
Tyr	[123455667]	466	6	0.0293653	0.0309995	0.031741	Y	Y	Y	0.0307019	0.00121546
Tyr	[123455667]	466	7	0.0137749	0.0196306	0.0213529	Y	Y	Y	0.0182528	0.00397245
Tyr	[123455667]	466	8	0.0711544	0.0685998	0.0786976	Y	Y	Y	0.0728173	0.00525025
Tyr	[123455667]	466	9	0.789941	0.768086	0.762236	Y	Y	Y	0.773421	0.0146025
Val	[2345]	186	0	0.0350307	0.0382559	0.0355934	Y	Y	Y	0.0362933	0.00172276
Val	[2345]	186	1	0.022687	0.0283187	0.0255118	Y	Y	Y	0.0255058	0.00281585
Val	[2345]	186	2	0.041047	0.0488928	0.0431339	Y	Y	Y	0.0443579	0.00406362
Val	[2345]	186	3	0.105277	0.115964	0.120726	Y	Y	Y	0.113989	0.00791143
Val	[2345]	186	4	0.795958	0.768569	0.775035	Y	Y	Y	0.779854	0.0143165
Val	[2345]	260	0	0.0362163	0.0389934	0.0359825	Y	Y	Y	0.0370641	0.00167494
Val	[2345]	260	1	0.0246233	0.0294824	0.0265792	Y	Y	Y	0.0268949	0.0024449
Val	[2345]	260	2	0.0483082	0.0545634	0.0521335	Y	Y	Y	0.0516684	0.00315339
Val	[2345]	260	3	0.058684	0.0875127	0.0835305	Y	Y	Y	0.0765757	0.0156221
Val	[2345]	260	4	0.832168	0.789448	0.801774	Y	Y	Y	0.807797	0.0219876
Val	[12345]	288	0	0.0321871	0.0351353	0.0322682	Y	Y	Y	0.0331969	0.00167926
Val	[12345]	288	1	0.016566	0.0201886	0.0184406	Y	Y	Y	0.0183984	0.00181169
Val	[12345]	288	2	0.0303236	0.0360628	0.0338443	Y	Y	Y	0.0334103	0.00289411
Val	[12345]	288	3	0.0474234	0.0547702	0.0526336	Y	Y	Y	0.0516091	0.003779
Val	[12345]	288	4	0.0871339	0.0890339	0.0893116	Y	Y	Y	0.0884932	0.00118528
Val	[12345]	288	5	0.786366	0.764809	0.773502	Y	Y	Y	0.774892	0.0108455

## Sheet: S2
Supplementary Table S2. Mass isotopomers from 50% U-13C Glc ILE.
AA	Fragment	m/z	Mass (n in m+n)	Biological Replicates				Consider Replicate				Overall
				Rep 1	Rep 2	Rep 3	Rep 4	1	2	3	4	Avg	SD
Ala	[23]	158	0	0.438983	0.441981	0.448351	0.439189	Y	Y	Y	Y	0.442126	0.00436927
Ala	[23]	158	1	0.174071	0.170661	0.170166	0.168266	Y	Y	Y	Y	0.170791	0.00241786
Ala	[23]	158	2	0.386946	0.387358	0.381483	0.392544	Y	Y	Y	Y	0.387083	0.00451971
Ala	[23]	232	0	0.448518	0.450644	0.457957	0.448356	Y	Y	Y	Y	0.451368	0.00451422
Ala	[23]	232	1	0.174075	0.170749	0.170433	0.16661	Y	Y	Y	Y	0.170467	0.00305358
Ala	[23]	232	2	0.377407	0.378607	0.37161	0.385034	Y	Y	Y	Y	0.378165	0.00550502
Ala	[123]	260	0	0.420231	0.424024	0.428991	0.425904	Y	Y	Y	Y	0.424787	0.0036634
Ala	[123]	260	1	0.129849	0.125624	0.130648	0.122242	Y	Y	Y	Y	0.127091	0.00391275
Ala	[123]	260	2	0.106443	0.108144	0.103449	0.102109	Y	Y	Y	Y	0.105036	0.00275257
Ala	[123]	260	3	0.343477	0.342208	0.336912	0.349746	Y	Y	Y	Y	0.343086	0.00527228
Arg	[2345]	340	0	0.16526	0.175248	0.166994	0.165038	Y	Y	Y	Y	0.168135	0.00482214
Arg	[2345]	340	1	0.186571	0.192949	0.156804	0.198054	Y	Y	Y	Y	0.183594	0.0184676
Arg	[2345]	340	2	0.273049	0.282426	0.295315	0.280816	Y	Y	Y	Y	0.282901	0.00923284
Arg	[2345]	340	3	0.207938	0.203624	0.21478	0.208075	Y	Y	Y	Y	0.208604	0.00460692
Arg	[2345]	340	4	0.167182	0.145753	0.166107	0.148017	Y	Y	Y	Y	0.156765	0.0114538
Arg	[12345]	442	0	0.137414	0.143569	0.137593	0.132214	Y	Y	Y	Y	0.137698	0.00464159
Arg	[12345]	442	1	0.166559	0.162058	0.171626	0.164531	Y	Y	Y	Y	0.166193	0.00406223
Arg	[12345]	442	2	0.244749	0.242853	0.242485	0.246488	Y	Y	Y	Y	0.244144	0.00185094
Arg	[12345]	442	3	0.219347	0.219588	0.221166	0.22356	Y	Y	Y	Y	0.220915	0.00193892
Arg	[12345]	442	4	0.154548	0.155815	0.150607	0.156806	Y	Y	Y	Y	0.154444	0.00271986
Arg	[12345]	442	5	0.0773825	0.0761175	0.0765234	0.0764008	Y	Y	Y	Y	0.0766061	0.000544822
Asp	[12]	302	0	0.449564	0.449144	0.44586	0.451058	Y	Y	Y	Y	0.448906	0.00219079
Asp	[12]	302	1	0.190708	0.193229	0.209315	0.188992	Y	Y	Y	Y	0.195561	0.00933272
Asp	[12]	302	2	0.359728	0.357627	0.344826	0.35995	Y	Y	Y	Y	0.355533	0.00721437
Asp	[234]	316	0	0.284547	0.282959	0.283231	0.284213	Y	Y	Y	Y	0.283738	0.00076246
Asp	[234]	316	1	0.278594	0.27871	0.287529	0.275792	Y	Y	Y	Y	0.280156	0.00509702
Asp	[234]	316	2	0.292733	0.292137	0.291091	0.293528	Y	Y	Y	Y	0.292372	0.00102698
Asp	[234]	316	3	0.144126	0.146194	0.138149	0.146467	Y	Y	Y	Y	0.143734	0.00386705
Asp	[234]	390	0	0.287845	0.288173	0.287105	0.287704	Y	Y	Y	Y	0.287707	0.000446685
Asp	[234]	390	1	0.278917	0.278779	0.288082	0.278377	Y	Y	Y	Y	0.281039	0.00470096
Asp	[234]	390	2	0.286957	0.288927	0.286517	0.288435	Y	Y	Y	Y	0.287709	0.00115434
Asp	[234]	390	3	0.146281	0.14412	0.138296	0.145484	Y	Y	Y	Y	0.143545	0.00361166
Asp	[1234]	418	0	0.244451	0.244416	0.242114	0.243252	Y	Y	Y	Y	0.243558	0.00111251
Asp	[1234]	418	1	0.213367	0.213137	0.220301	0.210054	Y	Y	Y	Y	0.214215	0.00432946
Asp	[1234]	418	2	0.214275	0.213782	0.222435	0.215826	Y	Y	Y	Y	0.21658	0.0039999
Asp	[1234]	418	3	0.220475	0.220925	0.21611	0.22362	Y	Y	Y	Y	0.220282	0.00310919
Asp	[1234]	418	4	0.107432	0.10774	0.0990399	0.107248	Y	Y	Y	Y	0.105365	0.00422167
Glu	[2345]	272	0	0.174462	0.177899	0.175499	0.175668	Y	Y	Y	Y	0.175882	0.00144631
Glu	[2345]	272	1	0.211464	0.211692	0.223733	0.210272	Y	Y	Y	Y	0.21429	0.00632588
Glu	[2345]	272	2	0.313288	0.312608	0.307192	0.314166	Y	Y	Y	Y	0.311814	0.00314633
Glu	[2345]	272	3	0.178649	0.17839	0.18253	0.179354	Y	Y	Y	Y	0.179731	0.00191009
Glu	[2345]	272	4	0.122137	0.119411	0.111047	0.120539	Y	Y	Y	Y	0.118284	0.0049525
Glu	[2345]	330	0	0.180153	0.184866	0.18304	0.182372	Y	Y	Y	Y	0.182608	0.00194657
Glu	[2345]	330	1	0.211166	0.214519	0.225428	0.212038	Y	Y	Y	Y	0.215788	0.0065818
Glu	[2345]	330	2	0.317524	0.314325	0.308891	0.317429	Y	Y	Y	Y	0.314542	0.00404976
Glu	[2345]	330	3	0.175045	0.174106	0.178218	0.173606	Y	Y	Y	Y	0.175244	0.00207037
Glu	[2345]	330	4	0.116113	0.112184	0.104423	0.114555	Y	Y	Y	Y	0.111819	0.0051881
Glu	[12345]	432	0	0.138772	0.142403	0.140475	0.138519	Y	Y	Y	Y	0.140042	0.00179748
Glu	[12345]	432	1	0.172314	0.174353	0.181107	0.173413	Y	Y	Y	Y	0.175297	0.0039623
Glu	[12345]	432	2	0.275825	0.273751	0.274975	0.276636	Y	Y	Y	Y	0.275297	0.00123336
Glu	[12345]	432	3	0.216473	0.216235	0.215491	0.216135	Y	Y	Y	Y	0.216083	0.000419417
Glu	[12345]	432	4	0.139397	0.137682	0.134586	0.138255	Y	Y	Y	Y	0.13748	0.0020569
Glu	[12345]	432	5	0.0572182	0.0555758	0.053366	0.0570434	Y	Y	Y	Y	0.0558008	0.00178251
Gly	[2]	218	0	0.544378	0.54319	0.55004	0.54401	Y	Y	Y	Y	0.545404	0.00312997
Gly	[2]	218	1	0.455622	0.45681	0.44996	0.45599	Y	Y	Y	Y	0.454596	0.00312997
Gly	[12]	246	0	0.499926	0.498209	0.497739	0.499076	Y	Y	Y	Y	0.498737	0.000966613
Gly	[12]	246	1	0.0873589	0.0870219	0.100119	0.0904214	Y	Y	Y	Y	0.0912302	0.00611976
Gly	[12]	246	2	0.412715	0.414769	0.402143	0.410503	Y	Y	Y	Y	0.410032	0.00554094
His	[2345]	195	0	0.012501	0.0126301	0.0134642	0.0123527	Y	Y	Y	Y	0.012737	0.000497879
His	[2345]	195	1	0.18777	0.187554	0.183918	0.186264	Y	Y	Y	Y	0.186376	0.00176862
His	[2345]	195	2	0.276664	0.275615	0.281715	0.277756	Y	Y	Y	Y	0.277937	0.0026654
His	[2345]	195	3	0.26916	0.272785	0.272313	0.270471	Y	Y	Y	Y	0.271182	0.00167784
His	[2345]	195	4	0.253905	0.251415	0.24859	0.253157	Y	Y	Y	Y	0.251767	0.00236108
His	[23456]	338	0	0.167762	0.16724	0.166923	0.168584	Y	Y	Y	Y	0.167628	0.000725658
His	[23456]	338	1	0.162805	0.163427	0.172893	0.155442	Y	Y	Y	Y	0.163642	0.00715478
His	[23456]	338	2	0.226176	0.230127	0.233194	0.226202	Y	Y	Y	Y	0.228925	0.00339825
His	[23456]	338	3	0.208111	0.204693	0.210929	0.219872	Y	Y	Y	Y	0.210901	0.00650153
His	[23456]	338	4	0.121682	0.124243	0.120769	0.128444	Y	Y	Y	Y	0.123784	0.00343679
His	[23456]	338	5	0.113464	0.110269	0.0952911	0.101456	Y	Y	Y	Y	0.10512	0.00828991
His	[123456]	440	0	0.156681	0.15822	0.155129	0.160268	Y	Y	Y	Y	0.157574	0.00219501
His	[123456]	440	1	0.157835	0.153369	0.161813	0.15338	Y	Y	Y	Y	0.156599	0.00406235
His	[123456]	440	2	0.14948	0.146825	0.154809	0.146892	Y	Y	Y	Y	0.149502	0.00374806
His	[123456]	440	3	0.195011	0.197861	0.198831	0.200306	Y	Y	Y	Y	0.198002	0.00223318
His	[123456]	440	4	0.116846	0.120049	0.123633	0.123936	Y	Y	Y	Y	0.121116	0.00334968
His	[123456]	440	5	0.11705	0.119808	0.112777	0.122317	Y	Y	Y	Y	0.117988	0.00408577
His	[123456]	440	6	0.107098	0.103867	0.0930076	0.0929001	Y	Y	Y	Y	0.0992183	0.0073529
Ile	[23456]	200	0	0.152608	0.152209	0.152291	0.152142	Y	Y	Y	Y	0.152312	0.000206105
Ile	[23456]	200	1	0.168451	0.16647	0.16937	0.16542	Y	Y	Y	Y	0.167428	0.0018044
Ile	[23456]	200	2	0.269671	0.270183	0.267854	0.269255	Y	Y	Y	Y	0.269241	0.000999321
Ile	[23456]	200	3	0.213191	0.214686	0.213528	0.214734	Y	Y	Y	Y	0.214035	0.000791822
Ile	[23456]	200	4	0.137022	0.136669	0.135959	0.137716	Y	Y	Y	Y	0.136842	0.000731716
Ile	[23456]	200	5	0.0590563	0.059783	0.0609982	0.0607335	Y	Y	Y	Y	0.0601428	0.000892669
Ile	[23456]	274	0	0.149481	0.147958	0.149152	0.148487	Y	Y	Y	Y	0.148769	0.000680931
Ile	[23456]	274	1	0.170053	0.167634	0.171014	0.165681	Y	Y	Y	Y	0.168596	0.00240783
Ile	[23456]	274	2	0.267378	0.265075	0.26337	0.266009	Y	Y	Y	Y	0.265458	0.00168265
Ile	[23456]	274	3	0.213602	0.216766	0.21607	0.216653	Y	Y	Y	Y	0.215773	0.00147901
Ile	[23456]	274	4	0.139595	0.141031	0.138548	0.141396	Y	Y	Y	Y	0.140143	0.00131707
Ile	[23456]	274	5	0.0598906	0.0615352	0.0618459	0.0617737	Y	Y	Y	Y	0.0612613	0.000923391
Leu	[23456]	200	0	0.13008	0.131962	0.135103	0.130262	Y	Y	Y	Y	0.131852	0.00232719
Leu	[23456]	200	1	0.170095	0.166489	0.173313	0.166651	Y	Y	Y	Y	0.169137	0.00324308
Leu	[23456]	200	2	0.254773	0.256279	0.254741	0.255072	Y	Y	Y	Y	0.255216	0.00072407
Leu	[23456]	200	3	0.233009	0.232534	0.228128	0.233236	Y	Y	Y	Y	0.231727	0.00241696
Leu	[23456]	200	4	0.136784	0.137942	0.133584	0.138413	Y	Y	Y	Y	0.136681	0.00217514
Leu	[23456]	200	5	0.0752583	0.0747938	0.0751315	0.0763665	Y	Y	Y	Y	0.0753875	0.000681447
Leu	[23456]	274	0	0.12845	0.130473	0.134838	0.129321	Y	Y	Y	Y	0.13077	0.00283534
Leu	[23456]	274	1	0.170629	0.167399	0.174247	0.166912	Y	Y	Y	Y	0.169797	0.00339426
Leu	[23456]	274	2	0.254356	0.254325	0.251912	0.254493	Y	Y	Y	Y	0.253771	0.0012421
Leu	[23456]	274	3	0.235325	0.235348	0.230313	0.235636	Y	Y	Y	Y	0.234156	0.00256547
Leu	[23456]	274	4	0.136494	0.137972	0.13373	0.137175	Y	Y	Y	Y	0.136343	0.00184336
Leu	[23456]	274	5	0.0747477	0.0744822	0.0749604	0.0764625	Y	Y	Y	Y	0.0751632	0.00088798
Lys	[23456]	329	0	0.184242	0.181616	0.169932	0.17853	Y	Y	Y	Y	0.17858	0.00622009
Lys	[23456]	329	1	0.173145	0.17467	0.175143	0.171302	Y	Y	Y	Y	0.173565	0.00173258
Lys	[23456]	329	2	0.258576	0.259667	0.263247	0.25904	Y	Y	Y	Y	0.260132	0.00212392
Lys	[23456]	329	3	0.201045	0.201665	0.207594	0.201654	Y	Y	Y	Y	0.20299	0.00308324
Lys	[23456]	329	4	0.130398	0.127433	0.13005	0.133263	Y	Y	Y	Y	0.130286	0.0023853
Lys	[23456]	329	5	0.0525935	0.0549489	0.0540338	0.0562103	Y	Y	Y	Y	0.0544466	0.00152395
Lys	[123456]	431	0	0.164545	0.163867	0.147883	0.159281	Y	Y	Y	Y	0.158894	0.00770394
Lys	[123456]	431	1	0.142815	0.146719	0.146597	0.144296	Y	Y	Y	Y	0.145106	0.00189108
Lys	[123456]	431	2	0.193447	0.191487	0.193751	0.185288	Y	Y	Y	Y	0.190993	0.00393398
Lys	[123456]	431	3	0.198964	0.201199	0.20348	0.206335	Y	Y	Y	Y	0.202494	0.00315496
Lys	[123456]	431	4	0.142741	0.142624	0.15187	0.146567	Y	Y	Y	Y	0.14595	0.00435067
Lys	[123456]	431	5	0.112732	0.109512	0.110063	0.112678	Y	Y	Y	Y	0.111246	0.00169956
Lys	[123456]	431	6	0.0447562	0.0445928	0.0463564	0.045555	Y	Y	Y	Y	0.0453151	0.000811556
Lys	[123456]	488	0	0.161095	0.158151	0.148845	0.159933	Y	Y	Y	Y	0.157006	0.00557394
Lys	[123456]	488	1	0.144251	0.140198	0.143951	0.140973	Y	Y	Y	Y	0.142343	0.00205782
Lys	[123456]	488	2	0.191009	0.190014	0.190034	0.187033	Y	Y	Y	Y	0.189522	0.00172359
Lys	[123456]	488	3	0.197022	0.202865	0.206151	0.203107	Y	Y	Y	Y	0.202286	0.00381467
Lys	[123456]	488	4	0.152051	0.153228	0.150989	0.152718	Y	Y	Y	Y	0.152247	0.000967216
Lys	[123456]	488	5	0.109133	0.109198	0.113501	0.10715	Y	Y	Y	Y	0.109745	0.00267789
Lys	[123456]	488	6	0.0454382	0.0463448	0.0465296	0.0490859	Y	Y	Y	Y	0.0468496	0.00156526
Met	[2345]	218	0	0.175386	0.176621	0.180598	0.175023	Y	Y	Y	Y	0.176907	0.00255377
Met	[2345]	218	1	0.276023	0.274693	0.282393	0.269746	Y	Y	Y	Y	0.275714	0.00520746
Met	[2345]	218	2	0.273167	0.27485	0.272693	0.276586	Y	Y	Y	Y	0.274324	0.00176903
Met	[2345]	218	3	0.210193	0.207317	0.201616	0.211243	Y	Y	Y	Y	0.207592	0.00431611
Met	[2345]	218	4	0.0652306	0.0665177	0.0627008	0.0674019	Y	Y	Y	Y	0.0654627	0.00204577
Met	[2345]	292	0	0.175795	0.177215	0.177937	0.173576	Y	Y	Y	Y	0.176131	0.00192166
Met	[2345]	292	1	0.274569	0.273082	0.28201	0.272612	Y	Y	Y	Y	0.275568	0.00437507
Met	[2345]	292	2	0.275437	0.275093	0.271778	0.277268	Y	Y	Y	Y	0.274894	0.00228631
Met	[2345]	292	3	0.208	0.209803	0.205653	0.210387	Y	Y	Y	Y	0.208461	0.00212986
Met	[2345]	292	4	0.0661994	0.0648075	0.0626224	0.0661577	Y	Y	Y	Y	0.0649468	0.00167902
Met	[12345]	320	0	0.150114	0.146737	0.149524	0.145983	Y	Y	Y	Y	0.14809	0.00203484
Met	[12345]	320	1	0.220925	0.220003	0.226993	0.223856	Y	Y	Y	Y	0.222944	0.00315975
Met	[12345]	320	2	0.198634	0.198826	0.202274	0.196564	Y	Y	Y	Y	0.199075	0.0023662
Met	[12345]	320	3	0.208895	0.209683	0.202347	0.206907	Y	Y	Y	Y	0.206958	0.0032882
Met	[12345]	320	4	0.167074	0.167308	0.16514	0.167982	Y	Y	Y	Y	0.166876	0.00121968
Met	[12345]	320	5	0.0543587	0.0574435	0.0537215	0.0587077	Y	Y	Y	Y	0.0560578	0.0024005
Phe	[23455667]	234	0	0.116551	0.116239	0.117945	0.11959	Y	Y	Y	Y	0.117581	0.0015307
Phe	[23455667]	234	1	0.0707986	0.0701213	0.0812883	0.0680922	Y	Y	Y	Y	0.0725751	0.00592154
Phe	[23455667]	234	2	0.173316	0.169924	0.173159	0.172929	Y	Y	Y	Y	0.172332	0.00161329
Phe	[23455667]	234	3	0.126777	0.126593	0.127842	0.124401	Y	Y	Y	Y	0.126403	0.00144403
Phe	[23455667]	234	4	0.1633	0.163163	0.157911	0.162783	Y	Y	Y	Y	0.161789	0.00259458
Phe	[23455667]	234	5	0.106321	0.108866	0.106238	0.107198	Y	Y	Y	Y	0.107156	0.00121987
Phe	[23455667]	234	6	0.138765	0.139831	0.133092	0.14084	Y	Y	Y	Y	0.138132	0.00346509
Phe	[23455667]	234	7	0.0412729	0.0426372	0.0421973	0.0407723	Y	Y	Y	Y	0.0417199	0.00084992
Phe	[23455667]	234	8	0.0628995	0.0626257	0.060327	0.0633946	Y	Y	Y	Y	0.0623117	0.00136089
Phe	[12]	302	0	0.522267	0.521562	0.527289	0.524972	Y	Y	Y	Y	0.524023	0.00262711
Phe	[12]	302	1	0.0684698	0.0647042	0.0715947	0.0623109	Y	Y	Y	Y	0.0667699	0.00409548
Phe	[12]	302	2	0.409263	0.413734	0.401117	0.412717	Y	Y	Y	Y	0.409208	0.00572344
Phe	[123455667]	336	0	0.112947	0.112108	0.113551	0.11424	Y	Y	Y	Y	0.113211	0.000905566
Phe	[123455667]	336	1	0.0675304	0.0670896	0.0758925	0.0652216	Y	Y	Y	Y	0.0689335	0.00474605
Phe	[123455667]	336	2	0.10597	0.104586	0.109311	0.102422	Y	Y	Y	Y	0.105572	0.00288866
Phe	[123455667]	336	3	0.158392	0.158349	0.156574	0.158037	Y	Y	Y	Y	0.157838	0.000857352
Phe	[123455667]	336	4	0.130644	0.13166	0.129358	0.130025	Y	Y	Y	Y	0.130422	0.000978562
Phe	[123455667]	336	5	0.124809	0.123606	0.12068	0.123702	Y	Y	Y	Y	0.123199	0.00176589
Phe	[123455667]	336	6	0.127824	0.129582	0.125581	0.130944	Y	Y	Y	Y	0.128483	0.00231814
Phe	[123455667]	336	7	0.0772226	0.0779355	0.075294	0.0785557	Y	Y	Y	Y	0.0772519	0.00141439
Phe	[123455667]	336	8	0.0381094	0.0393199	0.0380391	0.0395056	Y	Y	Y	Y	0.0387435	0.000776998
Phe	[123455667]	336	9	0.0565517	0.0557635	0.05572	0.0573474	Y	Y	Y	Y	0.0563457	0.000769466
Pro	[2345]	184	0	0.214064	0.216686	0.216052	0.212723	Y	Y	Y	Y	0.214881	0.00182172
Pro	[2345]	184	1	0.198994	0.19798	0.202694	0.196327	Y	Y	Y	Y	0.198999	0.00269774
Pro	[2345]	184	2	0.305163	0.304851	0.301336	0.30741	Y	Y	Y	Y	0.30469	0.00251001
Pro	[2345]	184	3	0.163117	0.162309	0.160922	0.163509	Y	Y	Y	Y	0.162464	0.00114312
Pro	[2345]	184	4	0.118662	0.118174	0.118996	0.120032	Y	Y	Y	Y	0.118966	0.000786429
Pro	[2345]	258	0	0.216499	0.218786	0.21693	0.215721	Y	Y	Y	Y	0.216984	0.00130149
Pro	[2345]	258	1	0.202235	0.199619	0.204138	0.197311	Y	Y	Y	Y	0.200826	0.00298728
Pro	[2345]	258	2	0.307374	0.307412	0.305798	0.309578	Y	Y	Y	Y	0.307541	0.00155247
Pro	[2345]	258	3	0.159541	0.159558	0.157684	0.159815	Y	Y	Y	Y	0.159149	0.000984758
Pro	[2345]	258	4	0.114351	0.114626	0.115449	0.117576	Y	Y	Y	Y	0.1155	0.00146006
Pro	[12345]	286	0	0.199936	0.192202	0.201774	0.197745	Y	Y	Y	Y	0.197914	0.004149
Pro	[12345]	286	1	0.128047	0.135342	0.131547	0.124388	Y	Y	Y	Y	0.129831	0.00469482
Pro	[12345]	286	2	0.244405	0.250374	0.241717	0.244692	Y	Y	Y	Y	0.245297	0.00364041
Pro	[12345]	286	3	0.20958	0.206625	0.210564	0.210778	Y	Y	Y	Y	0.209387	0.00191374
Pro	[12345]	286	4	0.141111	0.139385	0.135015	0.142413	Y	Y	Y	Y	0.139481	0.0032254
Pro	[12345]	286	5	0.0769204	0.0760724	0.0793839	0.0799847	Y	Y	Y	Y	0.0780904	0.00188879
Ser	[23]	288	0	0.44197	0.439717	0.418026	0.440527	Y	Y	Y	Y	0.43506	0.0113941
Ser	[23]	288	1	0.210641	0.207241	0.264555	0.202806	Y	Y	Y	Y	0.221311	0.0290073
Ser	[23]	288	2	0.347389	0.353042	0.317419	0.356666	Y	Y	Y	Y	0.343629	0.0178856
Ser	[12]	302	0	0.489736	0.486986	0.491029	0.485408	Y	Y	Y	Y	0.48829	0.00255602
Ser	[12]	302	1	0.0993914	0.0988672	0.105878	0.0973409	Y	Y	Y	Y	0.100369	0.00377378
Ser	[12]	302	2	0.410872	0.414147	0.403093	0.417251	Y	Y	Y	Y	0.411341	0.00608393
Ser	[23]	362	0	0.438333	0.437378	0.416879	0.441031	Y	Y	Y	Y	0.433405	0.0111257
Ser	[23]	362	1	0.21357	0.207567	0.265314	0.204642	Y	Y	Y	Y	0.222773	0.0286028
Ser	[23]	362	2	0.348097	0.355055	0.317808	0.354327	Y	Y	Y	Y	0.343822	0.0176216
Ser	[123]	390	0	0.410195	0.411122	0.387323	0.415049	Y	Y	Y	Y	0.405922	0.0125766
Ser	[123]	390	1	0.14493	0.139368	0.172748	0.132922	Y	Y	Y	Y	0.147492	0.0175378
Ser	[123]	390	2	0.11745	0.11861	0.146708	0.115112	Y	Y	Y	Y	0.12447	0.0148968
Ser	[123]	390	3	0.327425	0.3309	0.29322	0.336917	Y	Y	Y	Y	0.322115	0.0196586
Thr	[234]	376	0	0.305217	0.303152	0.30607	0.30316	Y	Y	Y	Y	0.3044	0.00147774
Thr	[234]	376	1	0.278701	0.281342	0.284308	0.276403	Y	Y	Y	Y	0.280188	0.00340809
Thr	[234]	376	2	0.290627	0.287793	0.286065	0.290069	Y	Y	Y	Y	0.288638	0.00210856
Thr	[234]	376	3	0.125456	0.127713	0.123557	0.130368	Y	Y	Y	Y	0.126774	0.00293754
Thr	[1234]	404	0	0.257548	0.259471	0.260269	0.257338	Y	Y	Y	Y	0.258656	0.00144094
Thr	[1234]	404	1	0.209116	0.206234	0.213649	0.201824	Y	Y	Y	Y	0.207706	0.00496888
Thr	[1234]	404	2	0.207177	0.20743	0.208615	0.208276	Y	Y	Y	Y	0.207874	0.000681415
Thr	[1234]	404	3	0.216484	0.221212	0.213526	0.222881	Y	Y	Y	Y	0.218526	0.00429525
Thr	[1234]	404	4	0.109675	0.105654	0.103942	0.109681	Y	Y	Y	Y	0.107238	0.00290284
Tyr	[12]	302	0	0.510325	0.510152	0.512675	0.511464	Y	Y	Y	Y	0.511154	0.00116926
Tyr	[12]	302	1	0.0770956	0.073788	0.0828093	0.0705519	Y	Y	Y	Y	0.0760612	0.00523215
Tyr	[12]	302	2	0.412579	0.41606	0.404515	0.417984	Y	Y	Y	Y	0.412785	0.00594928
Tyr	[23455667]	364	0	0.106648	0.107122	0.108709	0.106293	Y	Y	Y	Y	0.107193	0.00106647
Tyr	[23455667]	364	1	0.0793664	0.0766321	0.0849648	0.0734118	Y	Y	Y	Y	0.0785938	0.00489519
Tyr	[23455667]	364	2	0.175646	0.174598	0.175764	0.173395	Y	Y	Y	Y	0.174851	0.00110299
Tyr	[23455667]	364	3	0.130143	0.127233	0.125763	0.127116	Y	Y	Y	Y	0.127564	0.00184464
Tyr	[23455667]	364	4	0.160056	0.163751	0.161492	0.163916	Y	Y	Y	Y	0.162304	0.00186199
Tyr	[23455667]	364	5	0.111421	0.110586	0.107915	0.110286	Y	Y	Y	Y	0.110052	0.00150368
Tyr	[23455667]	364	6	0.133808	0.136475	0.133255	0.138152	Y	Y	Y	Y	0.135422	0.00229962
Tyr	[23455667]	364	7	0.0426674	0.0434317	0.0444221	0.0438938	Y	Y	Y	Y	0.0436037	0.000743911
Tyr	[23455667]	364	8	0.0602429	0.0601724	0.0577155	0.063537	Y	Y	Y	Y	0.060417	0.00238904
Tyr	[23455667]	438	0	0.102342	0.102169	0.104927	0.102722	Y	Y	Y	Y	0.10304	0.00127913
Tyr	[23455667]	438	1	0.0765635	0.0749787	0.0844786	0.0743825	Y	Y	Y	Y	0.0776008	0.00467663
Tyr	[23455667]	438	2	0.173593	0.169845	0.17179	0.169364	Y	Y	Y	Y	0.171148	0.00193815
Tyr	[23455667]	438	3	0.130113	0.127407	0.127816	0.125626	Y	Y	Y	Y	0.127741	0.00184553
Tyr	[23455667]	438	4	0.159157	0.163062	0.160624	0.166069	Y	Y	Y	Y	0.162228	0.00302496
Tyr	[23455667]	438	5	0.110609	0.111268	0.108338	0.110492	Y	Y	Y	Y	0.110176	0.00127254
Tyr	[23455667]	438	6	0.136017	0.141087	0.135401	0.142309	Y	Y	Y	Y	0.138703	0.00350263
Tyr	[23455667]	438	7	0.0463409	0.0457529	0.0455309	0.0426977	Y	Y	Y	Y	0.0450806	0.00162492
Tyr	[23455667]	438	8	0.0652654	0.0644301	0.0610952	0.0663383	Y	Y	Y	Y	0.0642823	0.00226368
Tyr	[123455667]	466	0	0.0975857	0.0995018	0.100201	0.100779	Y	Y	Y	Y	0.0995169	0.00138931
Tyr	[123455667]	466	1	0.0725402	0.0706759	0.0797331	0.0689225	Y	Y	Y	Y	0.0729679	0.00474587
Tyr	[123455667]	466	2	0.111654	0.110023	0.112301	0.108293	Y	Y	Y	Y	0.110568	0.00179377
Tyr	[123455667]	466	3	0.158524	0.154457	0.153076	0.154438	Y	Y	Y	Y	0.155124	0.00235716
Tyr	[123455667]	466	4	0.133213	0.134483	0.132679	0.133701	Y	Y	Y	Y	0.133519	0.000766141
Tyr	[123455667]	466	5	0.124026	0.128067	0.123497	0.126256	Y	Y	Y	Y	0.125462	0.00210873
Tyr	[123455667]	466	6	0.130362	0.132187	0.128711	0.130915	Y	Y	Y	Y	0.130544	0.00144129
Tyr	[123455667]	466	7	0.0804819	0.0794448	0.0802763	0.0816482	Y	Y	Y	Y	0.0804628	0.000908589
Tyr	[123455667]	466	8	0.0391407	0.0383328	0.039353	0.0419268	Y	Y	Y	Y	0.0396883	0.00155567
Tyr	[123455667]	466	9	0.0524717	0.0528269	0.0501726	0.0531203	Y	Y	Y	Y	0.0521479	0.00134326
Val	[2345]	186	0	0.219264	0.219308	0.223085	0.219246	Y	Y	Y	Y	0.220226	0.00190632
Val	[2345]	186	1	0.147198	0.143806	0.143067	0.139893	Y	Y	Y	Y	0.143491	0.00299851
Val	[2345]	186	2	0.341781	0.343994	0.344991	0.345607	Y	Y	Y	Y	0.344093	0.00167867
Val	[2345]	186	3	0.14863	0.148027	0.142923	0.14756	Y	Y	Y	Y	0.146785	0.00261151
Val	[2345]	186	4	0.143127	0.144866	0.145935	0.147695	Y	Y	Y	Y	0.145406	0.00191556
Val	[2345]	260	0	0.224787	0.224888	0.228103	0.224653	Y	Y	Y	Y	0.225608	0.0016664
Val	[2345]	260	1	0.156357	0.151601	0.151586	0.148047	Y	Y	Y	Y	0.151898	0.00341074
Val	[2345]	260	2	0.350513	0.352265	0.352765	0.354072	Y	Y	Y	Y	0.352404	0.00147277
Val	[2345]	260	3	0.121916	0.123198	0.117579	0.1223	Y	Y	Y	Y	0.121248	0.00250457
Val	[2345]	260	4	0.146426	0.148048	0.149967	0.150928	Y	Y	Y	Y	0.148842	0.0020067
Val	[12345]	288	0	0.219207	0.221734	0.222847	0.216725	Y	Y	Y	Y	0.220128	0.0027327
Val	[12345]	288	1	0.128969	0.126079	0.12887	0.121777	Y	Y	Y	Y	0.126424	0.00337492
Val	[12345]	288	2	0.222657	0.221455	0.221531	0.223036	Y	Y	Y	Y	0.22217	0.000797306
Val	[12345]	288	3	0.206969	0.206139	0.206874	0.21137	Y	Y	Y	Y	0.207838	0.00238377
Val	[12345]	288	4	0.0871931	0.0870426	0.083341	0.0860939	Y	Y	Y	Y	0.0859176	0.00178534
Val	[12345]	288	5	0.135005	0.13755	0.136537	0.140998	Y	Y	Y	Y	0.137523	0.00254214

## Sheet: S3
Supplementary Table S3. Mass isotopomers from 100% 1-13C Glu ILE.
AA	Fragment	m/z	Mass (n in m+n)	Biological Replicates			Consider Replicate			Overall
				Rep 1	Rep 2	Rep 3	1	2	3	Avg	SD
Ala	[23]	232	0	0.869403	0.876579	0.866331	Y	Y	Y	0.870771	0.00525906
Ala	[23]	232	1	0.125166	0.118671	0.127512	Y	Y	Y	0.123783	0.00457986
Ala	[23]	232	2	0.00543145	0.00475021	0.00615691	Y	Y	Y	0.00544619	0.000703464
Ala	[123]	260	0	0.722509	0.723527	0.728989	Y	Y	Y	0.725009	0.0034849
Ala	[123]	260	1	0.26246	0.261548	0.255585	Y	Y	Y	0.259864	0.00373383
Ala	[123]	260	2	0.0141243	0.0141012	0.0140309	Y	Y	Y	0.0140855	4.86508e-05
Ala	[123]	260	3	0.000906981	0.000823366	0.0013946	Y	Y	Y	0.00104165	0.000308508
Arg	[2345]	340	0	0.706511	0.726699	0.703329	Y	Y	Y	0.71218	0.0126744
Arg	[2345]	340	1	0.228271	0.21629	0.231241	Y	Y	Y	0.225267	0.00791552
Arg	[2345]	340	2	0.0394124	0.0355844	0.0441324	Y	Y	Y	0.0397097	0.00428173
Arg	[2345]	340	3	0.0172326	0.0139203	0.0147296	Y	Y	Y	0.0152942	0.00172682
Arg	[2345]	340	4	0.00857305	0.00750687	0.00656815	Y	Y	Y	0.00754936	0.00100313
Arg	[12345]	442	0	0.38333	0.393828	0.32466	Y	Y	Y	0.367272	0.0372752
Arg	[12345]	442	1	0.148547	0.143011	0.12959	Y	Y	Y	0.140383	0.00974832
Arg	[12345]	442	2	0.337624	0.337439	0.390062	Y	Y	Y	0.355042	0.0303288
Arg	[12345]	442	3	0.11125	0.108483	0.133577	Y	Y	Y	0.11777	0.013759
Arg	[12345]	442	4	0.0174138	0.01579	0.0212124	Y	Y	Y	0.0181387	0.00278298
Arg	[12345]	442	5	0.00183455	0.00144985	0.000899118	Y	Y	Y	0.00139451	0.000470167
Asp	[12]	302	0	0.816177	0.823415	0.822042	Y	Y	Y	0.820545	0.00384408
Asp	[12]	302	1	0.176587	0.169398	0.171387	Y	Y	Y	0.172458	0.00371208
Asp	[12]	302	2	0.00723527	0.00718649	0.00657089	Y	Y	Y	0.00699755	0.000370304
Asp	[234]	316	0	0.798243	0.81011	0.795177	Y	Y	Y	0.801177	0.00788681
Asp	[234]	316	1	0.173057	0.164932	0.174376	Y	Y	Y	0.170788	0.00511448
Asp	[234]	316	2	0.0213129	0.0178742	0.022827	Y	Y	Y	0.0206714	0.00253796
Asp	[234]	316	3	0.00738705	0.00708429	0.00762034	Y	Y	Y	0.00736389	0.000268773
Asp	[234]	390	0	0.817482	0.824346	0.81676	Y	Y	Y	0.819529	0.00418722
Asp	[234]	390	1	0.163184	0.158363	0.163516	Y	Y	Y	0.161688	0.00288379
Asp	[234]	390	2	0.0157632	0.0153892	0.0175138	Y	Y	Y	0.0162221	0.00113423
Asp	[234]	390	3	0.00357049	0.0019012	0.00221083	Y	Y	Y	0.00256084	0.000887981
Asp	[1234]	418	0	0.709874	0.723974	0.715004	Y	Y	Y	0.716284	0.00713663
Asp	[1234]	418	1	0.253295	0.242324	0.247252	Y	Y	Y	0.247624	0.00549513
Asp	[1234]	418	2	0.0339974	0.0321425	0.0334521	Y	Y	Y	0.0331973	0.000953354
Asp	[1234]	418	3	0.00206834	0.00120176	0.00389468	Y	Y	Y	0.00238826	0.00137467
Asp	[1234]	418	4	0.000765216	0.000357923	0.000396776	Y	Y	Y	0.000506638	0.000224776
Glu	[2345]	272	0	0.75061	0.768127	0.745624	Y	Y	Y	0.754787	0.0118186
Glu	[2345]	272	1	0.197805	0.187686	0.20253	Y	Y	Y	0.196007	0.00758357
Glu	[2345]	272	2	0.0435215	0.0370642	0.0412719	Y	Y	Y	0.0406192	0.00327775
Glu	[2345]	272	3	0.0066553	0.00584209	0.00852297	Y	Y	Y	0.00700679	0.00137457
Glu	[2345]	272	4	0.00140754	0.001281	0.00205152	Y	Y	Y	0.00158002	0.000413204
Glu	[2345]	330	0	0.766513	0.784132	0.764286	Y	Y	Y	0.771644	0.010872
Glu	[2345]	330	1	0.192803	0.179273	0.194674	Y	Y	Y	0.188917	0.00840366
Glu	[2345]	330	2	0.0353523	0.0322134	0.0354526	Y	Y	Y	0.0343394	0.00184192
Glu	[2345]	330	3	0.00515648	0.00414668	0.00515846	Y	Y	Y	0.00482054	0.000583583
Glu	[2345]	330	4	0.00017467	0.000234864	0.000428702	Y	Y	Y	0.000279412	0.000132746
Glu	[12345]	432	0	0.723203	0.741945	0.723018	Y	Y	Y	0.729389	0.0108747
Glu	[12345]	432	1	0.223919	0.214027	0.225548	Y	Y	Y	0.221165	0.00623459
Glu	[12345]	432	2	0.0442864	0.038061	0.0430712	Y	Y	Y	0.0418062	0.00329986
Glu	[12345]	432	3	0.00754619	0.00523755	0.00672855	Y	Y	Y	0.0065041	0.00117057
Glu	[12345]	432	4	0.000834219	0.000655866	0.00128737	Y	Y	Y	0.000925819	0.000325567
Glu	[12345]	432	5	0.000210934	7.27854e-05	0.000346964	Y	Y	Y	0.000210228	0.000137091
Gly	[2]	218	0	0.916013	0.916978	0.913123	Y	Y	Y	0.915372	0.00200626
Gly	[2]	218	1	0.0839866	0.0830217	0.0868771	Y	Y	Y	0.0846285	0.00200626
Gly	[12]	246	0	0.867127	0.870983	0.863843	Y	Y	Y	0.867317	0.00357407
Gly	[12]	246	1	0.129464	0.126043	0.132224	Y	Y	Y	0.129244	0.00309638
Gly	[12]	246	2	0.00340906	0.0029742	0.00393375	Y	Y	Y	0.003439	0.000480476
His	[2345]	196	0	0.414532	0.416608	0.414952	Y	Y	Y	0.415364	0.00109755
His	[2345]	196	1	0.477839	0.481607	0.46997	Y	Y	Y	0.476472	0.0059378
His	[2345]	196	2	0.091803	0.0880934	0.0938397	Y	Y	Y	0.0912454	0.00291345
His	[2345]	196	3	0.0114662	0.0092386	0.0150477	Y	Y	Y	0.0119175	0.00293074
His	[2345]	196	4	0.0043603	0.00445316	0.00619084	Y	Y	Y	0.00500143	0.0010311
His	[23456]	338	0	0.40085	0.398687	0.399651	Y	Y	Y	0.399729	0.0010837
His	[23456]	338	1	0.479623	0.489407	0.468431	Y	Y	Y	0.479154	0.0104957
His	[23456]	338	2	0.0929388	0.0870137	0.102445	Y	Y	Y	0.0941326	0.00778465
His	[23456]	338	3	0.0136415	0.0137159	0.00998891	Y	Y	Y	0.0124488	0.00213063
His	[23456]	338	4	0.00803797	0.00689444	0.0142387	Y	Y	Y	0.00972369	0.00395167
His	[23456]	338	5	0.00490841	0.00428226	0.00524501	Y	Y	Y	0.00481189	0.000488579
His	[123456]	440	0	0.375859	0.384282	0.3717	Y	Y	Y	0.377281	0.00641029
His	[123456]	440	1	0.478173	0.474906	0.472046	Y	Y	Y	0.475042	0.00306585
His	[123456]	440	2	0.121267	0.119995	0.129738	Y	Y	Y	0.123667	0.00529588
His	[123456]	440	3	0.0189641	0.017399	0.0160993	Y	Y	Y	0.0174874	0.00143444
His	[123456]	440	4	0.00452894	0.0020658	0.0035647	Y	Y	Y	0.00338648	0.0012412
His	[123456]	440	5	0.00128347	-0.00048611	0.00392094	Y	Y	Y	0.00157277	0.00221772
His	[123456]	440	6	-7.57836e-05	0.00183753	0.00293123	Y	Y	Y	0.00156433	0.00152201
Ile	[23456]	200	0	0.6825	0.696652	0.675627	Y	Y	Y	0.684926	0.0107206
Ile	[23456]	200	1	0.245644	0.238841	0.251948	Y	Y	Y	0.245478	0.0065548
Ile	[23456]	200	2	0.0601477	0.0539037	0.060296	Y	Y	Y	0.0581158	0.00364852
Ile	[23456]	200	3	0.0104426	0.00957716	0.00980564	Y	Y	Y	0.00994179	0.000448494
Ile	[23456]	200	4	0.00097869	0.000896932	0.00172931	Y	Y	Y	0.00120164	0.000458796
Ile	[23456]	200	5	0.000287387	0.00012877	0.00059438	Y	Y	Y	0.000336846	0.000236712
Ile	[23456]	274	0	0.677837	0.695715	0.671735	Y	Y	Y	0.681762	0.0124627
Ile	[23456]	274	1	0.250656	0.238342	0.254917	Y	Y	Y	0.247972	0.00860729
Ile	[23456]	274	2	0.0591582	0.0556907	0.0597421	Y	Y	Y	0.058197	0.0021901
Ile	[23456]	274	3	0.0113448	0.00989669	0.011566	Y	Y	Y	0.0109358	0.00090669
Ile	[23456]	274	4	0.00097196	0.00047129	0.00183263	Y	Y	Y	0.00109196	0.000688556
Ile	[23456]	274	5	3.15464e-05	-0.0001161	0.000207345	Y	Y	Y	4.09308e-05	0.000161927
Leu	[23456]	200	0	0.685015	0.701709	0.684475	Y	Y	Y	0.6904	0.0097978
Leu	[23456]	200	1	0.244128	0.233779	0.245242	Y	Y	Y	0.24105	0.00632094
Leu	[23456]	200	2	0.0594543	0.0542741	0.0585856	Y	Y	Y	0.057438	0.00277421
Leu	[23456]	200	3	0.0102045	0.00919414	0.0100898	Y	Y	Y	0.00982949	0.000553204
Leu	[23456]	200	4	0.00118925	0.000900443	0.00123834	Y	Y	Y	0.00110934	0.000182569
Leu	[23456]	200	5	9.32782e-06	0.000143133	0.000369067	Y	Y	Y	0.000173842	0.000181825
Leu	[23456]	274	0	0.687494	0.70227	0.689552	Y	Y	Y	0.693105	0.00800341
Leu	[23456]	274	1	0.245036	0.238111	0.243084	Y	Y	Y	0.242077	0.00357079
Leu	[23456]	274	2	0.0574138	0.0502324	0.0573707	Y	Y	Y	0.0550056	0.00413378
Leu	[23456]	274	3	0.00955924	0.00882899	0.00872866	Y	Y	Y	0.00903896	0.00045336
Leu	[23456]	274	4	0.000463056	0.000688286	0.000937251	Y	Y	Y	0.000696198	0.000237196
Leu	[23456]	274	5	3.39339e-05	-0.000130741	0.000327453	Y	Y	Y	7.68819e-05	0.000232096
Lys	[23456]	329	0	0.68105	0.696042	0.671594	Y	Y	Y	0.682895	0.0123279
Lys	[23456]	329	1	0.248815	0.239616	0.256121	Y	Y	Y	0.248184	0.00827028
Lys	[23456]	329	2	0.0578431	0.0522185	0.0586896	Y	Y	Y	0.0562504	0.00351729
Lys	[23456]	329	3	0.00905715	0.00955298	0.0121953	Y	Y	Y	0.0102685	0.00168698
Lys	[23456]	329	4	0.00211652	0.00261674	0.00212078	Y	Y	Y	0.00228468	0.000287579
Lys	[23456]	329	5	0.0011184	-4.61109e-05	-0.000720225	Y	Y	Y	0.000117356	0.000930151
Lys	[123456]	431	0	0.587421	0.59625	0.593896	Y	Y	Y	0.592523	0.00457171
Lys	[123456]	431	1	0.323823	0.316394	0.319096	Y	Y	Y	0.319771	0.00375986
Lys	[123456]	431	2	0.0753303	0.0778292	0.0720463	Y	Y	Y	0.0750686	0.00290029
Lys	[123456]	431	3	0.0122577	0.00993349	0.0125214	Y	Y	Y	0.0115709	0.00142412
Lys	[123456]	431	4	8.57842e-05	-0.000777827	0.00132063	Y	Y	Y	0.00020953	0.00105469
Lys	[123456]	431	5	0.000609688	-0.000422171	0.000713861	Y	Y	Y	0.000300459	0.00062798
Lys	[123456]	431	6	0.000472477	0.000792988	0.000405779	Y	Y	Y	0.000557082	0.000207005
Lys	[123456]	488	0	0.590184	0.603229	0.5923	Y	Y	Y	0.595238	0.00700102
Lys	[123456]	488	1	0.325041	0.320453	0.322383	Y	Y	Y	0.322626	0.00230403
Lys	[123456]	488	2	0.0714025	0.0691507	0.0711531	Y	Y	Y	0.0705688	0.00123442
Lys	[123456]	488	3	0.00820742	0.00518745	0.0132271	Y	Y	Y	0.00887398	0.00406104
Lys	[123456]	488	4	0.00564182	0.000834676	-0.00146777	Y	Y	Y	0.00166958	0.00362758
Lys	[123456]	488	5	-0.00195227	0.0012029	0.00252537	Y	Y	Y	0.000591998	0.00230048
Lys	[123456]	488	6	0.0014749	-5.72721e-05	-0.000120637	Y	Y	Y	0.00043233	0.000903448
Met	[2345]	218	0	0.708453	0.723302	0.702423	Y	Y	Y	0.711392	0.0107454
Met	[2345]	218	1	0.248991	0.240166	0.254646	Y	Y	Y	0.247934	0.00729744
Met	[2345]	218	2	0.0371726	0.032276	0.0404773	Y	Y	Y	0.0366419	0.0041263
Met	[2345]	218	3	0.00491964	0.00365841	0.00303622	Y	Y	Y	0.00387142	0.000959608
Met	[2345]	218	4	0.000463941	0.000597796	-0.00058204	Y	Y	Y	0.000159899	0.000646014
Met	[2345]	292	0	0.708824	0.723254	0.709481	Y	Y	Y	0.713853	0.0081483
Met	[2345]	292	1	0.252761	0.238623	0.248045	Y	Y	Y	0.246476	0.00719807
Met	[2345]	292	2	0.0357557	0.0363104	0.0371493	Y	Y	Y	0.0364051	0.000701612
Met	[2345]	292	3	0.00271893	0.0012447	0.00396238	Y	Y	Y	0.002642	0.00136047
Met	[2345]	292	4	-5.93101e-05	0.000567329	0.00136235	Y	Y	Y	0.000623457	0.000712491
Met	[12345]	320	0	0.624139	0.640985	0.630407	Y	Y	Y	0.631844	0.00851444
Met	[12345]	320	1	0.314529	0.300189	0.31182	Y	Y	Y	0.308846	0.00761858
Met	[12345]	320	2	0.055721	0.0512703	0.0485289	Y	Y	Y	0.0518401	0.00362974
Met	[12345]	320	3	0.00389723	0.00672346	0.00767622	Y	Y	Y	0.00609897	0.00196537
Met	[12345]	320	4	0.000951714	0.000797911	-0.000439154	Y	Y	Y	0.000436824	0.000762507
Met	[12345]	320	5	0.000761181	3.37871e-05	0.00200765	Y	Y	Y	0.000934205	0.000998241
Phe	[23455667]	234	0	0.608803	0.618469	0.60135	Y	Y	Y	0.609541	0.00858355
Phe	[23455667]	234	1	0.282348	0.277612	0.286879	Y	Y	Y	0.28228	0.00463359
Phe	[23455667]	234	2	0.0862289	0.0823991	0.0852491	Y	Y	Y	0.0846257	0.00198955
Phe	[23455667]	234	3	0.0179976	0.0152127	0.020368	Y	Y	Y	0.0178594	0.00258042
Phe	[23455667]	234	4	0.00275314	0.00241263	0.00301851	Y	Y	Y	0.00272809	0.000303717
Phe	[23455667]	234	5	0.000459064	0.000570562	0.000689082	Y	Y	Y	0.000572903	0.000115027
Phe	[23455667]	234	6	7.24767e-05	5.15366e-05	0.000198335	Y	Y	Y	0.000107449	7.94025e-05
Phe	[23455667]	234	7	0.000482775	0.000693912	0.000324345	Y	Y	Y	0.000500344	0.000185409
Phe	[23455667]	234	8	0.000854952	0.00257816	0.00192436	Y	Y	Y	0.00178582	0.000869918
Phe	[12]	302	0	0.891722	0.893908	0.888366	Y	Y	Y	0.891332	0.00279152
Phe	[12]	302	1	0.102443	0.0999403	0.105114	Y	Y	Y	0.102499	0.00258707
Phe	[12]	302	2	0.00583528	0.00615177	0.00652061	Y	Y	Y	0.00616922	0.000342996
Phe	[123455667]	336	0	0.581749	0.59087	0.573672	Y	Y	Y	0.582097	0.00860395
Phe	[123455667]	336	1	0.292711	0.288822	0.297078	Y	Y	Y	0.292871	0.00413029
Phe	[123455667]	336	2	0.0951468	0.0955294	0.099273	Y	Y	Y	0.0966497	0.00227984
Phe	[123455667]	336	3	0.0239467	0.0195638	0.0230307	Y	Y	Y	0.0221804	0.00231182
Phe	[123455667]	336	4	0.00397374	0.0028656	0.00253011	Y	Y	Y	0.00312315	0.000755494
Phe	[123455667]	336	5	0.000289486	0.000498199	0.00126051	Y	Y	Y	0.00068273	0.000511135
Phe	[123455667]	336	6	0.000715613	0.0004053	0.000578845	Y	Y	Y	0.000566586	0.000155519
Phe	[123455667]	336	7	0.000549411	0.000439763	0.000596639	Y	Y	Y	0.000528604	8.04812e-05
Phe	[123455667]	336	8	0.000449924	0.000483557	0.00102755	Y	Y	Y	0.000653675	0.000324217
Phe	[123455667]	336	9	0.000468127	0.000522158	0.000951962	Y	Y	Y	0.000647416	0.000265125
Pro	[2345]	184	0	0.771355	0.784432	0.768541	Y	Y	Y	0.774776	0.00847972
Pro	[2345]	184	1	0.196836	0.187037	0.198417	Y	Y	Y	0.194097	0.0061646
Pro	[2345]	184	2	0.0282546	0.0252707	0.028674	Y	Y	Y	0.0273998	0.0018557
Pro	[2345]	184	3	0.00275936	0.00236705	0.00302542	Y	Y	Y	0.00271728	0.000331199
Pro	[2345]	184	4	0.000794919	0.000893369	0.00134276	Y	Y	Y	0.00101035	0.000292053
Pro	[2345]	258	0	0.766089	0.777666	0.764644	Y	Y	Y	0.769466	0.00713802
Pro	[2345]	258	1	0.203529	0.193728	0.201884	Y	Y	Y	0.199714	0.00524827
Pro	[2345]	258	2	0.0276041	0.0269293	0.0298552	Y	Y	Y	0.0281295	0.00153206
Pro	[2345]	258	3	0.00244702	0.00144094	0.00333205	Y	Y	Y	0.00240667	0.000946198
Pro	[2345]	258	4	0.000331459	0.000235456	0.00028558	Y	Y	Y	0.000284165	4.80173e-05
Ser	[23]	288	0	0.800617	0.805685	0.796892	Y	Y	Y	0.801065	0.00441376
Ser	[23]	288	1	0.182332	0.176318	0.18524	Y	Y	Y	0.181297	0.00455041
Ser	[23]	288	2	0.0170513	0.017997	0.017868	Y	Y	Y	0.0176388	0.000512826
Ser	[12]	302	0	0.867005	0.871579	0.861077	Y	Y	Y	0.866554	0.00526539
Ser	[12]	302	1	0.128797	0.123967	0.13406	Y	Y	Y	0.128941	0.00504832
Ser	[12]	302	2	0.00419786	0.0044547	0.00486283	Y	Y	Y	0.00450513	0.000335345
Ser	[23]	362	0	0.815004	0.816229	0.808767	Y	Y	Y	0.813333	0.00400188
Ser	[23]	362	1	0.173314	0.169513	0.178378	Y	Y	Y	0.173735	0.00444748
Ser	[23]	362	2	0.0116817	0.0142581	0.0128553	Y	Y	Y	0.0129317	0.00128986
Ser	[123]	390	0	0.771875	0.773649	0.762651	Y	Y	Y	0.769392	0.0059044
Ser	[123]	390	1	0.206022	0.203938	0.212295	Y	Y	Y	0.207418	0.00435033
Ser	[123]	390	2	0.0197712	0.0211351	0.0217232	Y	Y	Y	0.0208765	0.00100135
Ser	[123]	390	3	0.0023313	0.00127844	0.00333005	Y	Y	Y	0.00231326	0.00102592
Thr	[234]	376	0	0.83357	0.836927	0.82005	Y	Y	Y	0.830182	0.0089341
Thr	[234]	376	1	0.150904	0.146232	0.161539	Y	Y	Y	0.152892	0.00784476
Thr	[234]	376	2	0.0132956	0.0165484	0.0171844	Y	Y	Y	0.0156761	0.00208595
Thr	[234]	376	3	0.00223051	0.000292391	0.00122663	Y	Y	Y	0.00124984	0.000969266
Thr	[1234]	404	0	0.728809	0.741449	0.733754	Y	Y	Y	0.73467	0.00636955
Thr	[1234]	404	1	0.239574	0.228463	0.232324	Y	Y	Y	0.233454	0.00564074
Thr	[1234]	404	2	0.028701	0.0255428	0.032188	Y	Y	Y	0.0288106	0.00332393
Thr	[1234]	404	3	0.0025739	0.00466573	0.00203347	Y	Y	Y	0.00309104	0.00139024
Thr	[1234]	404	4	0.000342503	-0.000120315	-0.000299446	Y	Y	Y	-2.57523e-05	0.000331257
Tyr	[12]	302	0	0.904879	0.907012	0.901686	Y	Y	Y	0.904526	0.00268073
Tyr	[12]	302	1	0.091781	0.0889539	0.0927307	Y	Y	Y	0.0911552	0.00196466
Tyr	[12]	302	2	0.00334008	0.00403391	0.0055835	Y	Y	Y	0.00431916	0.00114859
Tyr	[23455667]	364	0	0.621069	0.637907	0.616914	Y	Y	Y	0.625297	0.0111167
Tyr	[23455667]	364	1	0.262762	0.251021	0.257317	Y	Y	Y	0.257033	0.00587544
Tyr	[23455667]	364	2	0.0793199	0.0747443	0.0745858	Y	Y	Y	0.0762167	0.00268863
Tyr	[23455667]	364	3	0.016273	0.0181026	0.0198456	Y	Y	Y	0.0180737	0.00178648
Tyr	[23455667]	364	4	0.00341136	0.00414471	0.00142501	Y	Y	Y	0.00299369	0.00140713
Tyr	[23455667]	364	5	0.00254199	0.00560584	0.00579805	Y	Y	Y	0.00464862	0.00182693
Tyr	[23455667]	364	6	0.00926402	0.00484622	0.0154151	Y	Y	Y	0.00984179	0.00530809
Tyr	[23455667]	364	7	0.00351502	0.0019298	0.00509199	Y	Y	Y	0.00351227	0.0015811
Tyr	[23455667]	364	8	0.00184347	0.00169847	0.00360799	Y	Y	Y	0.00238331	0.00106308
Tyr	[23455667]	438	0	0.62232	0.634219	0.614884	Y	Y	Y	0.623808	0.00975252
Tyr	[23455667]	438	1	0.276546	0.274062	0.270713	Y	Y	Y	0.273774	0.0029275
Tyr	[23455667]	438	2	0.0761624	0.06775	0.0785544	Y	Y	Y	0.0741556	0.00567487
Tyr	[23455667]	438	3	0.0142138	0.0145044	0.0161413	Y	Y	Y	0.0149532	0.00103915
Tyr	[23455667]	438	4	-0.00137323	0.00185621	0.000678717	Y	Y	Y	0.000387232	0.00163434
Tyr	[23455667]	438	5	0.00331738	-0.000264886	0.00209673	Y	Y	Y	0.00171641	0.00182116
Tyr	[23455667]	438	6	0.00121603	0.000648837	0.00294489	Y	Y	Y	0.00160325	0.001196
Tyr	[23455667]	438	7	0.000817519	0.00148862	0.00232407	Y	Y	Y	0.0015434	0.000754768
Tyr	[23455667]	438	8	0.00677948	0.00573673	0.0116627	Y	Y	Y	0.00805965	0.00316363
Tyr	[123455667]	466	0	0.607875	0.608603	0.589096	Y	Y	Y	0.601858	0.0110584
Tyr	[123455667]	466	1	0.283036	0.290942	0.290405	Y	Y	Y	0.288128	0.0044177
Tyr	[123455667]	466	2	0.084962	0.0786437	0.0932372	Y	Y	Y	0.0856143	0.00731855
Tyr	[123455667]	466	3	0.0168798	0.0158777	0.0153851	Y	Y	Y	0.0160475	0.000761676
Tyr	[123455667]	466	4	0.00247193	0.000392077	0.00319414	Y	Y	Y	0.00201938	0.00145482
Tyr	[123455667]	466	5	0.00049952	0.000620426	0.00173087	Y	Y	Y	0.000950271	0.000678713
Tyr	[123455667]	466	6	0.000456837	0.00239455	6.86897e-05	Y	Y	Y	0.00097336	0.001246
Tyr	[123455667]	466	7	0.000279975	4.98982e-06	0.00189617	Y	Y	Y	0.000727043	0.00102178
Tyr	[123455667]	466	8	0.00179888	0.00151555	0.00317945	Y	Y	Y	0.00216463	0.000890203
Tyr	[123455667]	466	9	0.00173999	0.00100519	0.00180796	Y	Y	Y	0.00151772	0.000445158
Val	[2345]	186	0	0.739254	0.751157	0.73672	Y	Y	Y	0.742377	0.00770862
Val	[2345]	186	1	0.206135	0.198032	0.207794	Y	Y	Y	0.203987	0.0052235
Val	[2345]	186	2	0.0371089	0.033713	0.0374269	Y	Y	Y	0.036083	0.00205858
Val	[2345]	186	3	0.0161062	0.0154691	0.0158972	Y	Y	Y	0.0158242	0.000324756
Val	[2345]	186	4	0.00139503	0.00162858	0.00216202	Y	Y	Y	0.00172854	0.000393145
Val	[2345]	260	0	0.727911	0.742703	0.727605	Y	Y	Y	0.732739	0.00862968
Val	[2345]	260	1	0.224945	0.216432	0.226716	Y	Y	Y	0.222698	0.00549813
Val	[2345]	260	2	0.0418337	0.0371376	0.041941	Y	Y	Y	0.0403041	0.00274279
Val	[2345]	260	3	0.00508537	0.00378493	0.00296391	Y	Y	Y	0.00394474	0.00106972
Val	[2345]	260	4	0.000225343	-5.70268e-05	0.000773865	Y	Y	Y	0.000314061	0.000422491
Val	[12345]	288	0	0.606953	0.614515	0.610476	Y	Y	Y	0.610648	0.00378425
Val	[12345]	288	1	0.330641	0.326191	0.325787	Y	Y	Y	0.32754	0.00269336
Val	[12345]	288	2	0.0571877	0.054089	0.0575464	Y	Y	Y	0.0562744	0.00190107
Val	[12345]	288	3	0.00498552	0.00482735	0.00602389	Y	Y	Y	0.00527892	0.00064999
Val	[12345]	288	4	6.7197e-05	4.00283e-05	-0.000221766	Y	Y	Y	-3.81803e-05	0.000159569
Val	[12345]	288	5	0.00016591	0.000337228	0.000387797	Y	Y	Y	0.000296978	0.00011629

## Sheet: S4
Supplementary Table S4. Mass isotopomers from 100% 2-13C Glycerol ILE.
AA	Fragment	m/z	Mass (n in m+n)	Biological Replicates			Consider Replicate			Overall
				Rep 1	Rep 2	Rep 3	1	2	3	Avg	SD
Ala	[23]	232	0	0.42845	0.418491	0.422705	Y	Y	Y	0.423215	0.00499893
Ala	[23]	232	1	0.559152	0.568641	0.563441	Y	Y	Y	0.563745	0.00475167
Ala	[23]	232	2	0.0123978	0.0128677	0.0138541	Y	Y	Y	0.0130398	0.000743256
Ala	[123]	260	0	0.370152	0.362359	0.362223	Y	Y	Y	0.364911	0.00453921
Ala	[123]	260	1	0.579573	0.588537	0.586477	Y	Y	Y	0.584862	0.00469497
Ala	[123]	260	2	0.049201	0.0487442	0.0503117	Y	Y	Y	0.049419	0.000806147
Ala	[123]	260	3	0.00107425	0.000360619	0.000988754	Y	Y	Y	0.000807873	0.000389685
Asp	[12]	302	0	0.532668	0.525042	0.519294	Y	Y	Y	0.525668	0.00670919
Asp	[12]	302	1	0.449938	0.457336	0.462647	Y	Y	Y	0.45664	0.00638302
Asp	[12]	302	2	0.0173944	0.0176225	0.0180598	Y	Y	Y	0.0176922	0.000338171
Asp	[234]	316	0	0.438499	0.430075	0.4259	Y	Y	Y	0.431491	0.00641814
Asp	[234]	316	1	0.474323	0.48166	0.48228	Y	Y	Y	0.479421	0.00442581
Asp	[234]	316	2	0.0794543	0.0788353	0.083467	Y	Y	Y	0.0805855	0.00251454
Asp	[234]	316	3	0.0077233	0.00942995	0.0083532	Y	Y	Y	0.00850215	0.00086302
Asp	[234]	390	0	0.455257	0.444248	0.436163	Y	Y	Y	0.445223	0.0095841
Asp	[234]	390	1	0.469067	0.478871	0.485088	Y	Y	Y	0.477675	0.00807757
Asp	[234]	390	2	0.0737387	0.0731609	0.0748537	Y	Y	Y	0.0739178	0.000860523
Asp	[234]	390	3	0.00193781	0.00372022	0.00389464	Y	Y	Y	0.00318422	0.00108295
Asp	[1234]	418	0	0.353959	0.340036	0.334797	Y	Y	Y	0.34293	0.00990385
Asp	[1234]	418	1	0.484355	0.495877	0.493306	Y	Y	Y	0.491179	0.00604775
Asp	[1234]	418	2	0.151644	0.152787	0.16212	Y	Y	Y	0.155517	0.0057466
Asp	[1234]	418	3	0.00873651	0.00970702	0.00915395	Y	Y	Y	0.00919916	0.000486835
Asp	[1234]	418	4	0.00130463	0.00159406	0.00062424	Y	Y	Y	0.00117431	0.000497869
Glu	[2345]	272	0	0.273701	0.258804	0.26186	Y	Y	Y	0.264788	0.00786863
Glu	[2345]	272	1	0.442313	0.440624	0.432073	Y	Y	Y	0.438337	0.00548951
Glu	[2345]	272	2	0.258882	0.273523	0.279574	Y	Y	Y	0.27066	0.0106392
Glu	[2345]	272	3	0.0206015	0.0225255	0.0217072	Y	Y	Y	0.0216114	0.000965573
Glu	[2345]	272	4	0.0045028	0.00452363	0.00478544	Y	Y	Y	0.00460396	0.000157514
Glu	[2345]	330	0	0.274063	0.261583	0.263896	Y	Y	Y	0.266514	0.00663903
Glu	[2345]	330	1	0.444893	0.443452	0.434425	Y	Y	Y	0.440924	0.00567405
Glu	[2345]	330	2	0.262745	0.278031	0.281537	Y	Y	Y	0.274104	0.00999229
Glu	[2345]	330	3	0.0168566	0.0162152	0.0190669	Y	Y	Y	0.0173796	0.00149609
Glu	[2345]	330	4	0.00144189	0.000718417	0.00107569	Y	Y	Y	0.00107866	0.000361744
Glu	[12345]	432	0	0.209101	0.203033	0.205077	Y	Y	Y	0.205737	0.0030872
Glu	[12345]	432	1	0.400517	0.392485	0.388427	Y	Y	Y	0.39381	0.00615263
Glu	[12345]	432	2	0.327571	0.336599	0.334847	Y	Y	Y	0.333005	0.0047873
Glu	[12345]	432	3	0.0583516	0.0637065	0.0673289	Y	Y	Y	0.063129	0.00451644
Glu	[12345]	432	4	0.00281909	0.00346852	0.00358505	Y	Y	Y	0.00329089	0.000412723
Glu	[12345]	432	5	0.00164104	0.000707828	0.000735476	Y	Y	Y	0.00102811	0.000530988
Gly	[2]	218	0	0.758876	0.735345	0.731726	Y	Y	Y	0.741982	0.0147421
Gly	[2]	218	1	0.241124	0.264655	0.268274	Y	Y	Y	0.258018	0.0147421
Gly	[12]	246	0	0.46422	0.456573	0.455359	Y	Y	Y	0.458717	0.00480384
Gly	[12]	246	1	0.522628	0.530616	0.53224	Y	Y	Y	0.528495	0.00514535
Gly	[12]	246	2	0.0131524	0.0128111	0.0124008	Y	Y	Y	0.0127881	0.000376356
Ser	[23]	288	0	0.662242	0.641556	0.640548	Y	Y	Y	0.648115	0.0122446
Ser	[23]	288	1	0.3191	0.336555	0.337431	Y	Y	Y	0.331029	0.0103394
Ser	[23]	288	2	0.0186573	0.0218891	0.0220214	Y	Y	Y	0.0208559	0.00190521
Ser	[12]	302	0	0.465491	0.455665	0.463728	Y	Y	Y	0.461628	0.00523878
Ser	[12]	302	1	0.522165	0.532431	0.522865	Y	Y	Y	0.52582	0.00573545
Ser	[12]	302	2	0.012344	0.0119042	0.0134065	Y	Y	Y	0.0125516	0.000772351
Ser	[23]	362	0	0.665741	0.643146	0.645813	Y	Y	Y	0.651567	0.0123473
Ser	[23]	362	1	0.315151	0.336314	0.335737	Y	Y	Y	0.329067	0.0120553
Ser	[23]	362	2	0.0191078	0.0205397	0.0184491	Y	Y	Y	0.0193655	0.00106887
Ser	[123]	390	0	0.420603	0.413356	0.414033	Y	Y	Y	0.415997	0.00400319
Ser	[123]	390	1	0.528099	0.538343	0.538699	Y	Y	Y	0.535047	0.00602023
Ser	[123]	390	2	0.0485798	0.0467231	0.0443895	Y	Y	Y	0.0465641	0.00209963
Ser	[123]	390	3	0.00271838	0.00157752	0.00287838	Y	Y	Y	0.00239143	0.00070939
Val	[2345]	186	0	0.280703	0.270096	0.268286	Y	Y	Y	0.273028	0.00670776
Val	[2345]	186	1	0.393369	0.385189	0.389942	Y	Y	Y	0.3895	0.00410787
Val	[2345]	186	2	0.294582	0.311838	0.308866	Y	Y	Y	0.305095	0.00922496
Val	[2345]	186	3	0.0288467	0.029875	0.0305074	Y	Y	Y	0.029743	0.000838181
Val	[2345]	186	4	0.00249911	0.00300264	0.00239822	Y	Y	Y	0.00263333	0.000323792
Val	[2345]	260	0	0.278266	0.269373	0.266758	Y	Y	Y	0.271466	0.00603248
Val	[2345]	260	1	0.396528	0.389116	0.396297	Y	Y	Y	0.39398	0.00421412
Val	[2345]	260	2	0.30886	0.324257	0.319931	Y	Y	Y	0.317683	0.00794074
Val	[2345]	260	3	0.0150912	0.0160167	0.0157572	Y	Y	Y	0.0156217	0.000477426
Val	[2345]	260	4	0.00125487	0.00123688	0.00125717	Y	Y	Y	0.00124964	1.1109e-05
Val	[12345]	288	0	0.25333	0.243679	0.240476	Y	Y	Y	0.245828	0.00669095
Val	[12345]	288	1	0.387156	0.380916	0.382492	Y	Y	Y	0.383521	0.00324493
Val	[12345]	288	2	0.319326	0.336348	0.334513	Y	Y	Y	0.330062	0.00934293
Val	[12345]	288	3	0.0393267	0.0376826	0.0408913	Y	Y	Y	0.0393002	0.00160453
Val	[12345]	288	4	0.000419896	0.00128829	0.00136007	Y	Y	Y	0.00102275	0.000523321
Val	[12345]	288	5	0.000441005	8.55478e-05	0.000268152	Y	Y	Y	0.000264902	0.000177751
							Y	Y	Y	0	0
							Y	Y	Y	0	0
							Y	Y	Y	0	0
							Y	Y	Y	0	0
							Y	Y	Y	0	0
							Y	Y	Y	0	0
							Y	Y	Y	0	0
							Y	Y	Y	0	0
							Y	Y	Y	0	0
							Y	Y	Y	0	0
							Y	Y	Y	0	0
							Y	Y	Y	0	0
							Y	Y	Y	0	0
							Y	Y	Y	0	0
							Y	Y	Y	0	0
							Y	Y	Y	0	0
							Y	Y	Y	0	0
							Y	Y	Y	0	0
							Y	Y	Y	0	0
							Y	Y	Y	0	0
							Y	Y	Y	0	0
							Y	Y	Y	0	0
							Y	Y	Y	0	0
							Y	Y	Y	0	0
							Y	Y	Y	0	0
							Y	Y	Y	0	0
							Y	Y	Y	0	0
							Y	Y	Y	0	0
							Y	Y	Y	0	0
							Y	Y	Y	0	0
							Y	Y	Y	0	0
							Y	Y	Y	0	0
							Y	Y	Y	0	0
							Y	Y	Y	0	0
							Y	Y	Y	0	0
							Y	Y	Y	0	0
							Y	Y	Y	0	0
							Y	Y	Y	0	0
							Y	Y	Y	0	0
							Y	Y	Y	0	0
							Y	Y	Y	0	0
							Y	Y	Y	0	0
							Y	Y	Y	0	0
							Y	Y	Y	0	0
							Y	Y	Y	0	0
							Y	Y	Y	0	0
							Y	Y	Y	0	0
							Y	Y	Y	0	0
							Y	Y	Y	0	0
							Y	Y	Y	0	0
							Y	Y	Y	0	0
							Y	Y	Y	0	0
							Y	Y	Y	0	0
							Y	Y	Y	0	0
							Y	Y	Y	0	0
							Y	Y	Y	0	0
							Y	Y	Y	0	0
							Y	Y	Y	0	0
							Y	Y	Y	0	0
							Y	Y	Y	0	0
							Y	Y	Y	0	0
							Y	Y	Y	0	0
							Y	Y	Y	0	0
							Y	Y	Y	0	0
							Y	Y	Y	0	0
							Y	Y	Y	0	0
							Y	Y	Y	0	0
							Y	Y	Y	0	0
							Y	Y	Y	0	0
							Y	Y	Y	0	0
							Y	Y	Y	0	0
							Y	Y	Y	0	0
							Y	Y	Y	0	0
							Y	Y	Y	0	0
							Y	Y	Y	0	0
							Y	Y	Y	0	0
							Y	Y	Y	0	0
							Y	Y	Y	0	0
							Y	Y	Y	0	0
							Y	Y	Y	0	0
							Y	Y	Y	0	0
							Y	Y	Y	0	0
							Y	Y	Y	0	0
							Y	Y	Y	0	0
							Y	Y	Y	0	0
							Y	Y	Y	0	0
							Y	Y	Y	0	0
							Y	Y	Y	0	0
							Y	Y	Y	0	0
							Y	Y	Y	0	0
							Y	Y	Y	0	0
							Y	Y	Y	0	0
							Y	Y	Y	0	0
							Y	Y	Y	0	0
							Y	Y	Y	0	0
							Y	Y	Y	0	0
							Y	Y	Y	0	0
							Y	Y	Y	0	0
							Y	Y	Y	0	0
							Y	Y	Y	0	0
							Y	Y	Y	0	0
							Y	Y	Y	0	0
							Y	Y	Y	0	0
							Y	Y	Y	0	0
							Y	Y	Y	0	0
							Y	Y	Y	0	0
							Y	Y	Y	0	0
							Y	Y	Y	0	0
							Y	Y	Y	0	0
							Y	Y	Y	0	0
							Y	Y	Y	0	0
							Y	Y	Y	0	0
							Y	Y	Y	0	0
							Y	Y	Y	0	0
							Y	Y	Y	0	0
							Y	Y	Y	0	0
							Y	Y	Y	0	0
							Y	Y	Y	0	0
							Y	Y	Y	0	0
							Y	Y	Y	0	0
							Y	Y	Y	0	0
							Y	Y	Y	0	0
							Y	Y	Y	0	0
							Y	Y	Y	0	0
							Y	Y	Y	0	0
							Y	Y	Y	0	0
							Y	Y	Y	0	0
							Y	Y	Y	0	0
							Y	Y	Y	0	0
							Y	Y	Y	0	0
							Y	Y	Y	0	0
							Y	Y	Y	0	0
							Y	Y	Y	0	0
							Y	Y	Y	0	0
							Y	Y	Y	0	0
							Y	Y	Y	0	0
							Y	Y	Y	0	0
							Y	Y	Y	0	0
							Y	Y	Y	0	0
							Y	Y	Y	0	0
							Y	Y	Y	0	0
							Y	Y	Y	0	0
							Y	Y	Y	0	0
							Y	Y	Y	0	0
							Y	Y	Y	0	0
							Y	Y	Y	0	0
							Y	Y	Y	0	0
							Y	Y	Y	0	0
							Y	Y	Y	0	0
							Y	Y	Y	0	0
							Y	Y	Y	0	0
							Y	Y	Y	0	0
							Y	Y	Y	0	0
							Y	Y	Y	0	0
							Y	Y	Y	0	0
							Y	Y	Y	0	0
							Y	Y	Y	0	0
							Y	Y	Y	0	0
							Y	Y	Y	0	0
							Y	Y	Y	0	0
							Y	Y	Y	0	0

## Sheet: S5
Supplementary Table S5. 1-13C Glc ILE: Model I.
Flux	Reaction	DiatomCyc	KEGG
lnp1	→ G6P	1	0.5
pgif	G6P (123456) ↔ F6P (123456)	1	1
g6pdh	G6P (123456) → P5P (23456) + CO2 (1)	1	0.5
tktaf	P5P(12345) + P5P (67890) ↔ S7P (1267890) + GAP (345)	1	1
talf	S7Pp (1234567) + GAP (890) ↔ F6P (123890) + E4P (4567)	1	1
tktbf	P5P (12345) + E4P (6789) ↔ F6P (126789) + GAP (345)	1	1
pfk	F6P (123456) ↔ GAP (321) + GAP (456)	1	1
3pgkf	GAP (123) ↔ 3PG (123)	1	1
enolf	3PG (123) ↔ PEP (123)	0.5	0.5
ppk	PEP (123) ↔ Pyr (123)	1	1
pdh	Pyr (123) → ACE (23) + CO2 (1)	1	1
g6pout	G6P→	N/A	N/A
p5pout	P5P→	N/A	N/A
pepout	G6P→	N/A	N/A
e4pout	E4P→	N/A	N/A
pyrout	Pyr→	N/A	N/A
aceout	ACE →	N/A	N/A
CO2out	CO2 →	N/A	N/A

## Sheet: S6
Supplementary Table S6. 1-13C Glc ILE: Model II.
Flux	Reaction	DiatomCyc	KEGG
lnp1	→ G6P	1	0.5
pgif	G6P (123456) ↔ F6P (123456)	1	1
g6pdh	G6P (123456) → P5P (23456) + CO2 (1)	1	0.5
tktaf	P5P(12345) + P5P (67890) ↔ S7P (1267890) + GAP (345)	1	1
talf	S7Pp (1234567) + GAP (890) ↔ F6P (123890) + E4P (4567)	1	1
tktbf	P5P (12345) + E4P (6789) ↔ F6P (126789) + GAP (345)	1	1
pfk	F6P (123456) ↔ GAP (321) + GAP (456)	1	1
3pgkf	GAP (123) ↔ 3PG (123)	1	1
enolf	3PG (123) ↔ PEP (123)	0.5	0.5
ppk	PEP (123) ↔ Pyr (123)	1	1
pdh	Pyr (123) → ACE (23) + CO2 (1)	1	1
edp	G6P (123456) → Pyr (123) + GAP (456)	1	0
g6pout	G6P→	N/A	N/A
p5pout	P5P→	N/A	N/A
pepout	G6P→	N/A	N/A
e4pout	E4P→	N/A	N/A
pyrout	Pyr→	N/A	N/A
aceout	ACE →	N/A	N/A
CO2out	CO2 →	N/A	N/A

## Sheet: S7
Supplementary Table S7. 1-13C Glc ILE: Model III.
Flux	Reaction	DiatomCyc	KEGG
lnp1	→ G6P	1	0.5
pgif	G6P (123456) ↔ F6P (123456)	1	1
g6pdh	G6P (123456) → P5P (23456) + CO2 (1)	1	0.5
tktaf	P5P(12345) + P5P (67890) ↔ S7P (1267890) + GAP (345)	1	1
talf	S7Pp (1234567) + GAP (890) ↔ F6P (123890) + E4P (4567)	1	1
tktbf	P5P (12345) + E4P (6789) ↔ F6P (126789) + GAP (345)	1	1
pfk	F6P (123456) ↔ GAP (321) + GAP (456)	1	1
3pgkf	GAP (123) ↔ 3PG (123)	1	1
enolf	3PG (123) ↔ PEP (123)	0.5	0.5
ppk	PEP (123) ↔ Pyr (123)	1	1
pdh	Pyr (123) → ACE (23) + CO2 (1)	1	1
citsyn	ACE (12) + OAA (3456) → AKG (65421) + CO2 (3)	1	0.5
akgdh	AKG (12345) → Suc (2345) + CO2 (1)	1	1
sucdh	Suc (1234) ↔ Mal (1234)	1	1
sucdhs	Suc (1234) ↔ Mal (4321)	1	1
mdh	Mal (1234) ↔ OAA (1234)	1	1
pepc	PEP (123) + CO2o (4) ↔ OAA (1234)	1	0
g6pout	G6P→	N/A	N/A
p5pout	P5P→	N/A	N/A
pepout	G6P→	N/A	N/A
e4pout	E4P→	N/A	N/A
pyrout	Pyr→	N/A	N/A
aceout	ACE →	N/A	N/A
akgout	AKG→	N/A	N/A
oaaout	OAA →	N/A	N/A
CO2out	CO2 →	N/A	N/A
CO2in	→ CO2o	N/A	N/A
CO2mix	CO2 (1) → CO2o (1)	N/A	N/A

## Sheet: S8
Supplementary Table S8. 1-13C Glc ILE: Model IV.
Flux	Reaction	DiatomCyc	KEGG
lnp1	→ G6P	1	0.5
pgif	G6P (123456) ↔ F6P (123456)	1	1
g6pdh	G6P (123456) → P5P (23456) + CO2 (1)	1	0.5
tktaf	P5P(12345) + P5P (67890) ↔ S7P (1267890) + GAP (345)	1	1
talf	S7Pp (1234567) + GAP (890) ↔ F6P (123890) + E4P (4567)	1	1
tktbf	P5P (12345) + E4P (6789) ↔ F6P (126789) + GAP (345)	1	1
pfk	F6P (123456) ↔ GAP (321) + GAP (456)	1	1
3pgkf	GAP (123) ↔ 3PG (123)	1	1
enolf	3PG (123) ↔ PEP (123)	0.5	0.5
ppk	PEP (123) ↔ Pyr (123)	1	1
pdh	Pyr (123) → ACE (23) + CO2 (1)	1	1
citsyn	ACE (12) + OAA (3456) → AKG (65421) + CO2 (3)	1	0.5
akgdh	AKG (12345) → Suc (2345) + CO2 (1)	1	1
sucdh	Suc (1234) ↔ Mal (1234)	1	1
sucdhs	Suc (1234) ↔ Mal (4321)	1	1
mdh	Mal (1234) ↔ OAA (1234)	1	1
pepc	PEP (123) + CO2o (4) ↔ OAA (1234)	1	0
edp	G6P (123456) → Pyr (123) + GAP (456)	1	0
g6pout	G6P→	N/A	N/A
p5pout	P5P→	N/A	N/A
pepout	G6P→	N/A	N/A
e4pout	E4P→	N/A	N/A
pyrout	Pyr→	N/A	N/A
aceout	ACE →	N/A	N/A
akgout	AKG→	N/A	N/A
oaaout	OAA →	N/A	N/A
CO2out	CO2 →	N/A	N/A
CO2in	→ CO2o	N/A	N/A
CO2mix	CO2 (1) → CO2o (1)	N/A	N/A

## Sheet: S9
Supplementary Table S9. 1-13C Glc ILE: Model V.
Flux	Reaction	DiatomCyc	KEGG
lnp1	→ G6P	1	0.5
pgif	G6P (123456) ↔ F6P (123456)	1	1
g6pdh	G6P (123456) → P5P (23456) + CO2 (1)	1	0.5
tktaf	P5P(12345) + P5P (67890) ↔ S7P (1267890) + GAP (345)	1	1
talf	S7Pp (1234567) + GAP (890) ↔ F6P (123890) + E4P (4567)	1	1
tktbf	P5P (12345) + E4P (6789) ↔ F6P (126789) + GAP (345)	1	1
pfk	F6P (123456) ↔ GAP (321) + GAP (456)	1	1
3pgkf	GAP (123) ↔ 3PG (123)	1	1
enolf	3PG (123) ↔ PEP (123)	0.5	0.5
ppk	PEP (123) ↔ Pyr (123)	1	1
pdh	Pyr (123) → ACE (23) + CO2 (1)	1	1
citsyn	ACE (12) + OAA (3456) → AKG (65421) + CO2 (3)	1	0.5
akgdh	AKG (12345) → Suc (2345) + CO2 (1)	1	1
sucdh	Suc (1234) ↔ Mal (1234)	1	1
sucdhs	Suc (1234) ↔ Mal (4321)	1	1
mdh	Mal (1234) ↔ OAA (1234)	1	1
pepc	PEP (123) + CO2o (4) ↔ OAA (1234)	1	0
p5ppk	P5P (12345) → ACE (21) + GAP (345)	1	0
f6ppk	G6P (123456) → ACE (21) + E4P (3456)	1	0
glyox	ACE (12) + OAA (3456) → GOx (12) + Suc (3456)	1	1
malsyn	ACE (12) + GOx (34) → Mal (1234)	1	0
g6pout	G6P→	N/A	N/A
p5pout	P5P→	N/A	N/A
pepout	G6P→	N/A	N/A
e4pout	E4P→	N/A	N/A
pyrout	Pyr→	N/A	N/A
aceout	ACE →	N/A	N/A
akgout	AKG→	N/A	N/A
oaaout	OAA →	N/A	N/A
CO2out	CO2 →	N/A	N/A
CO2in	→ CO2o	N/A	N/A
CO2mix	CO2 (1) → CO2o (1)	N/A	N/A

## Sheet: S10
Supplementary Table S10. 1-13C Glc ILE: Model VI.
Flux	Reaction	DiatomCyc	KEGG
lnp1	→ G6P	1	0.5
pgif	G6P (123456) ↔ F6P (123456)	1	1
g6pdh	G6P (123456) → P5P (23456) + CO2 (1)	1	0.5
tktaf	P5P(12345) + P5P (67890) ↔ S7P (1267890) + GAP (345)	1	1
talf	S7Pp (1234567) + GAP (890) ↔ F6P (123890) + E4P (4567)	1	1
tktbf	P5P (12345) + E4P (6789) ↔ F6P (126789) + GAP (345)	1	1
pfk	F6P (123456) ↔ GAP (321) + GAP (456)	1	1
3pgkf	GAP (123) ↔ 3PG (123)	1	1
enolf	3PG (123) ↔ PEP (123)	0.5	0.5
ppk	PEP (123) ↔ Pyr (123)	1	1
pdh	Pyr (123) → ACE (23) + CO2 (1)	1	1
citsyn	ACE (12) + OAA (3456) → AKG (65421) + CO2 (3)	1	0.5
akgdh	AKG (12345) → Suc (2345) + CO2 (1)	1	1
sucdh	Suc (1234) ↔ Mal (1234)	1	1
sucdhs	Suc (1234) ↔ Mal (4321)	1	1
mdh	Mal (1234) ↔ OAA (1234)	1	1
pepc	PEP (123) + CO2o (4) ↔ OAA (1234)	1	0
edp	G6P (123456) → Pyr (123) + GAP (456)	1	0
p5ppk	P5P (12345) → ACE (21) + GAP (345)	1	0
f6ppk	G6P (123456) → ACE (21) + E4P (3456)	1	0
glyox	ACE (12) + OAA (3456) → GOx (12) + Suc (3456)	1	1
malsyn	ACE (12) + GOx (34) → Mal (1234)	1	0
gdch	Gox (12) → Gly (12)	0	0
glydcarb	Gly (12) + Gly (34) → Ser (124) + CO2 (3)	1	11
sgat	Ser (123) + GOx (45) → 3PG (123) + Gly (45)	0.5	0
g6pout	G6P→	N/A	N/A
p5pout	P5P→	N/A	N/A
pepout	G6P→	N/A	N/A
e4pout	E4P→	N/A	N/A
pyrout	Pyr→	N/A	N/A
aceout	ACE →	N/A	N/A
akgout	AKG→	N/A	N/A
oaaout	OAA →	N/A	N/A
CO2out	CO2 →	N/A	N/A
CO2in	→ CO2o	N/A	N/A
CO2mix	CO2 (1) → CO2o (1)	N/A	N/A

[truncated: 5 more sheets: S11, S12, S13, S14, S15]
